# Supplementary material for: Discovery of Chalcone-Based Hybrid Structures as High Affinity and Site-Specific Inhibitors against SARS-CoV-2: A Comprehensive Structural Analysis Based on Various Host-Based and Viral Targets
Source: Int J Mol Sci. 2023 May 15;24(10):8789. doi: 10.3390/ijms24108789 (PMC10218655; doi:10.3390/ijms24108789)
Supplement: Supplementary file 1 [file ijms-24-08789-s001.zip]

Archive with 2 entries (2 files):
- Docking Scores.xlsx
- ijms-2133167-Supplementary materials.pdf
