# Supplementary material for: Discovery of Chalcone-Based Hybrid Structures as High Affinity and Site-Specific Inhibitors against SARS-CoV-2: A Comprehensive Structural Analysis Based on Various Host-Based and Viral Targets
Source: Int J Mol Sci. 2023 May 15;24(10):8789. doi: 10.3390/ijms24108789 (PMC10218655; doi:10.3390/ijms24108789)
Supplement: Supplementary file 1 [file ijms-24-08789-s001.zip › Docking Scores.xlsx]

## Sheet: Sheet1
	3blr	3sa0	4eh3	4j1p	4lxz	5m4u	5mqy	5zf7	6dk1	6gu2	6gub	6hov	6m2n	7jn2
ligand1.pdbqt.log	-8.4	-7.7	-8.2	-7.3	-7.4	-9.1	-7	-9.9	-8.7	-8.2	-8.3	-8	-7.3	-7.7
ligand10.pdbqt.log	-9.1	-9	-8.4	-8	-9.2	-9.7	-7.6	-12.4	-10.3	-8.6	-9.1	-9.1	-8	-8.8
ligand100.pdbqt.log	-8	-7.5	-7.4	-7.3	-7.2	-9.4	-6.5	-10.2	-9.3	-7.8	-7.6	-8.1	-7	-7.9
ligand101.pdbqt.log	-8.7	-7.7	-8.8	-8	-7.6	-9.8	-7.9	-11.3	-9.6	-8.5	-8.6	-8.7	-7.8	-8.2
ligand102.pdbqt.log	-8.8	-7.9	-8.3	-7.8	-8	-10.6	-7.2	-10.6	-9.7	-8.6	-8.9	-8.7	-7.5	-8.6
ligand103.pdbqt.log	-8.9	-7.7	-7.8	-8.4	-8.1	-9.4	-7	-9.8	-9.5	-8.4	-8.7	-8.5	-7	-8.8
ligand104.pdbqt.log	-8	-6.8	-7.6	-7.1	-7	-8.7	-6.6	-9.6	-8.3	-8.2	-8.2	-7.9	-6.5	-8.3
ligand105.pdbqt.log	-8.6	-7	-7.7	-7.3	-7.4	-8.7	-5.7	-9.6	-9.1	-7.9	-8.1	-8.3	-6.4	-7.4
ligand106.pdbqt.log	-8.5	-8.3	-8.3	-7.7	-7.9	-10	-6.7	-10.1	-9.6	-8.1	-8.2	-8.8	-7.3	-8
ligand107.pdbqt.log	-8.2	-7.6	-7.9	-7.6	-7.3	-10.1	-7.3	-10.1	-9	-8.4	-8.5	-8.1	-6.9	-7.6
ligand108.pdbqt.log	-8.4	-7.6	-8.5	-8.1	-6.9	-9.7	-6.9	-9.8	-8.9	-8.5	-8.5	-8.4	-7.8	-7.9
ligand109.pdbqt.log	-8	-7.8	-7.9	-7	-6.8	-9.4	-6.3	-9.1	-8.6	-8	-7.8	-7.8	-6.7	-7.5
ligand11.pdbqt.log	-10.6	-8.9	-8	-8.6	-8.3	-10.4	-8.2	-11.5	-10.7	-9.1	-10.4	-10.1	-7.9	-9.3
ligand110.pdbqt.log	-7.7	-7.6	-7.3	-6.7	-6.7	-9.3	-6.9	-9.7	-9.1	-7.1	-7.2	-7.6	-7.3	-7.8
ligand111.pdbqt.log	-7.9	-7.8	-7.2	-7	-6.4	-9.4	-7	-9.7	-9.1	-7.2	-7.4	-7.6	-7.3	-7.8
ligand112.pdbqt.log	-7.3	-7.6	-7	-6.5	-5.7	-9	-6.5	-9.5	-8.5	-7	-7.4	-7	-6.8	-7.4
ligand113.pdbqt.log	-7.4	-7.4	-7.1	-6.8	-5.8	-8.9	-6.6	-9.5	-8.6	-7.1	-7.4	-7.1	-6.9	-7.2
ligand114.pdbqt.log	-8	-7.7	-7.9	-7	-6.8	-9.3	-6.2	-9.2	-8.5	-8.1	-7.8	-7.9	-6.8	-7.3
ligand115.pdbqt.log	-8.1	-7.9	-7.8	-7.4	-7.2	-9.2	-7.6	-9.7	-9.3	-8.2	-7.8	-8.1	-7.2	-7.8
ligand116.pdbqt.log	-8.7	-8.6	-8.6	-7.6	-7.4	-9.8	-7.3	-11.2	-9.3	-8.5	-8.1	-8.1	-8.2	-8.1
ligand117.pdbqt.log	-8.7	-8.5	-8.7	-7.7	-7.1	-10.3	-7.7	-11.3	-9.8	-8.3	-8.9	-8.8	-8	-8
ligand118.pdbqt.log	-8	-7.6	-7.1	-7.3	-6.7	-8.1	-6.1	-9.9	-7.8	-7.8	-7.8	-7.4	-7	-9.1
ligand119.pdbqt.log	-7.4	-7.1	-7	-6.7	-6.5	-7.5	-6.2	-8.8	-8.5	-7.4	-7.9	-7.5	-6.6	-7.7
ligand12.pdbqt.log	-10.6	-10.3	-9.6	-9.2	-9.2	-11.3	-8.6	-14.1	-12.4	-9.7	-10.4	-9.8	-9.2	-9.9
ligand120.pdbqt.log	-8.2	-7.4	-7.6	-7	-7	-8.8	-6	-9.2	-8.7	-7.7	-7.8	-7.7	-6.7	-8.1
ligand121.pdbqt.log	-8.3	-8	-8.2	-8.3	-7.9	-9.9	-6.9	-10.2	-9.6	-8.3	-8.4	-8.6	-7.1	-8.2
ligand122.pdbqt.log	-8.8	-8	-8.3	-8	-7.4	-10.4	-6.7	-10.5	-9.4	-8.3	-8.8	-8.6	-7.2	-8.4
ligand123.pdbqt.log	-7.2	-7	-6.3	-6	-5	-7.1	-6	-9	-7.9	-6.4	-7.3	-6	-6.1	-6.6
ligand124.pdbqt.log	-8.5	-8.4	-7.8	-8.4	-7.3	-9.4	-6.6	-11	-9.8	-8.2	-8.5	-8.9	-7.1	-8.1
ligand125.pdbqt.log	-8.9	-8.7	-7.9	-7.5	-7.4	-9.5	-7.4	-11.4	-9.6	-8.7	-8.7	-8.9	-8.1	-8.6
ligand126.pdbqt.log	-7.9	-7.2	-7.6	-7.6	-7.2	-8.9	-7.3	-8.9	-8.3	-7.5	-7.5	-7.7	-7.8	-7.9
ligand127.pdbqt.log	-8.6	-7.7	-8.6	-8.2	-7.5	-9.7	-7.5	-9.6	-9.4	-8	-8.5	-8.2	-7.4	-8.3
ligand128.pdbqt.log	-8	-7.7	-7.6	-7	-6.9	-8.4	-6.1	-9.4	-8.7	-7.8	-7.5	-7.9	-6.8	-8
ligand129.pdbqt.log	-8.5	-7.8	-7.6	-6.4	-6.8	-7.4	-5.7	-8.4	-9	-7.5	-7.8	-8.3	-6.6	-7.1
ligand13.pdbqt.log	-9.5	-7.9	-7.9	-8.2	-7.8	-9.6	-7.5	-10.2	-9.5	-9.1	-9.3	-8.9	-7.4	-8.7
ligand130.pdbqt.log	-8.5	-7.4	-8.1	-7.1	-7	-7.5	-5.9	-8.4	-8.8	-8	-8	-8.1	-7.1	-6.5
ligand131.pdbqt.log	-8.7	-7.3	-7.7	-7.1	-6.7	-7.3	-5.7	-9.1	-7.7	-7.9	-8.1	-7.5	-6.9	-6.5
ligand132.pdbqt.log	-9.1	-7.9	-8.1	-8	-7.4	-7.9	-6.5	-9.3	-10	-8.1	-8.5	-9.1	-7.3	-8.4
ligand133.pdbqt.log	-8.7	-7.9	-7.6	-7.9	-7.1	-7.8	-6.3	-8.8	-9.1	-8	-8.5	-8.7	-7.1	-8.1
ligand134.pdbqt.log	-9.7	-8.6	-8.4	-8.7	-8.7	-8.3	-6.8	-9.5	-9.2	-8.6	-9	-9.3	-8.2	-8.6
ligand135.pdbqt.log	-9.4	-8.3	-7.9	-7.8	-7.3	-7.4	-6.4	-9	-8.7	-9	-9.3	-8.4	-7.7	-8.6
ligand136.pdbqt.log	-9.3	-8.3	-8	-8.3	-7.8	-8	-6.4	-9.1	-9.8	-8.2	-8.7	-9.2	-7.8	-8.2
ligand137.pdbqt.log	-8.3	-7.5	-7.5	-7.5	-7.1	-9.7	-7.3	-10.3	-9.5	-8.2	-8	-8.6	-7.1	-8
ligand138.pdbqt.log	-8.3	-7.3	-7.7	-7.8	-7.2	-9.6	-7.1	-10.1	-9.5	-8	-7.9	-9	-6.9	-8.2
ligand139.pdbqt.log	-8.2	-7.3	-7.5	-7.6	-7.1	-9.4	-7	-9.7	-9.1	-7.8	-7.8	-8.5	-7.1	-7.9
ligand14.pdbqt.log	-7.6	-7.2	-7.4	-7	-7.2	-9.1	-6.8	-9.6	-8.7	-8.2	-8	-7.7	-6.6	-7.4
ligand140.pdbqt.log	-8.2	-7.6	-7.6	-7.6	-7.2	-9.7	-7.2	-10.3	-9.3	-8.2	-8.2	-8.5	-7.2	-8.1
ligand141.pdbqt.log	-8.2	-7.3	-7.6	-7.6	-7.1	-9.3	-7	-9.7	-9.1	-7.7	-7.7	-8.5	-7.1	-7.9
ligand142.pdbqt.log	-8	-7.5	-7.7	-7.4	-6.8	-9.3	-6.4	-9.6	-9.1	-7.7	-7.7	-8.2	-7	-7.5
ligand143.pdbqt.log	-7.9	-7.5	-8	-7.5	-6.8	-9.3	-6.8	-9.2	-9.1	-7.8	-7.7	-8.1	-6.9	-7.4
ligand144.pdbqt.log	-7.9	-7	-7.3	-7	-6.9	-9.3	-6.6	-9.3	-8.7	-7.8	-7.9	-7.6	-6.3	-7.6
ligand145.pdbqt.log	-8.1	-7.1	-7.3	-7.1	-7.2	-9.4	-7	-9.2	-8.7	-7.8	-8.2	-7.7	-6.5	-7.8
ligand146.pdbqt.log	-8	-7	-7.5	-7.2	-7	-9.1	-6.8	-9.1	-8.6	-7.7	-8.1	-7.5	-6.5	-7.7
ligand147.pdbqt.log	-8.3	-7.3	-7.1	-7.3	-7.2	-8.3	-6.7	-9.2	-8.9	-7.9	-8.3	-7.7	-6.6	-7.7
ligand148.pdbqt.log	-8.2	-7.8	-8.2	-7.5	-7.6	-9.9	-7.4	-10.1	-9.4	-8.1	-8.4	-8.1	-6.7	-7.7
ligand149.pdbqt.log	-8.5	-8	-8.1	-7.6	-7.5	-10	-7.4	-10.2	-9.4	-8.3	-8.6	-8.3	-7.4	-8.1
ligand15.pdbqt.log	-9.3	-9	-8.8	-8.1	-8.3	-10.6	-8.2	-11.9	-11.1	-9.2	-9.7	-8.9	-8.3	-8.3
ligand150.pdbqt.log	-8.7	-7.7	-7.5	-7.7	-7.2	-9.2	-7.1	-9.5	-8.9	-8.5	-8.9	-8.5	-7	-8.5
ligand151.pdbqt.log	-8	-7.8	-7.4	-7.2	-7.2	-9.2	-7.2	-10	-9.1	-8.1	-7.8	-7.7	-7	-7.5
ligand152.pdbqt.log	-8.2	-7.6	-7.7	-7.2	-7.1	-9.5	-6.7	-9.5	-9.1	-7.8	-8.1	-8	-7.2	-7.9
ligand153.pdbqt.log	-9.4	-8.9	-8.9	-7.5	-7.8	-10	-7.2	-11.6	-10.5	-8.8	-9.5	-8.6	-7.6	-8.3
ligand154.pdbqt.log	-8.4	-7.2	-8.1	-7.2	-6.9	-9.4	-6.9	-9.6	-9.2	-7.7	-7.8	-8.3	-7.1	-8
ligand155.pdbqt.log	-8	-7.7	-7.2	-7.7	-7	-8.7	-6.5	-9.7	-8.7	-7.4	-7.8	-8.3	-7.2	-7.6
ligand156.pdbqt.log	-8.6	-8.1	-8.2	-8.3	-7.8	-9.2	-6.8	-9.8	-8.9	-7.9	-8.5	-9	-7.7	-8.9
ligand157.pdbqt.log	-8.6	-8.7	-8	-8.4	-7.7	-9.3	-6.5	-11.2	-9.2	-8.8	-8.4	-9.1	-7.6	-7.8
ligand158.pdbqt.log	-7.8	-7.8	-7.7	-7.4	-6.5	-9.2	-7.1	-10.3	-9.3	-7.5	-7.9	-8	-6.3	-7.4
ligand159.pdbqt.log	-8.4	-8.1	-7.9	-7.3	-7	-9.8	-6.8	-10.1	-9	-8.1	-8	-8.4	-6.9	-8
ligand16.pdbqt.log	-8.3	-9.2	-8.2	-7.6	-7.8	-9.9	-7.6	-12.1	-10.6	-8.5	-9.1	-8.5	-7.6	-8.3
ligand160.pdbqt.log	-8.2	-8.1	-7.7	-7.2	-7.5	-9.4	-7.4	-10.6	-9.5	-8.1	-8.4	-7.9	-7.3	-7.5
ligand161.pdbqt.log	-7.5	-7.7	-7.3	-6.8	-6.3	-9	-6.7	-9.5	-8.8	-7.3	-7.5	-7.4	-7	-7.4
ligand162.pdbqt.log	-7.7	-7.7	-7.4	-6.8	-6.2	-9	-6.7	-9.3	-8.8	-7.3	-7.5	-7.4	-7	-7.4
ligand163.pdbqt.log	-7.8	-7.6	-7.4	-6.9	-6.4	-9.5	-6.6	-9.6	-8.8	-7.6	-7.5	-8.1	-6.9	-8
ligand164.pdbqt.log	-8.4	-7.2	-8.1	-7.1	-6.9	-9.4	-6.5	-9.6	-9.1	-7.7	-7.8	-8.3	-7.1	-7.9
ligand165.pdbqt.log	-8.1	-7.7	-7.9	-7.4	-6.7	-9.8	-6.8	-10.1	-9.3	-7.9	-7.9	-8.2	-7	-7.9
ligand166.pdbqt.log	-9.6	-9	-7.7	-8.9	-7.9	-10.1	-6.8	-10.3	-9.4	-8.9	-9.3	-9.1	-7.6	-7.6
ligand167.pdbqt.log	-9.4	-9.2	-8.3	-8.6	-8.2	-9.7	-7.1	-10.4	-10.6	-9.1	-9.3	-9.4	-7.4	-8.7
ligand168.pdbqt.log	-8.3	-7.5	-7.8	-7.6	-7	-9.6	-7.5	-10	-9.1	-8.2	-8	-8.5	-7.7	-8
ligand169.pdbqt.log	-7	-7.5	-6.6	-6.5	-6.9	-8.3	-6	-9.1	-7.1	-6.9	-7.1	-6.9	-7.2	-7.7
ligand17.pdbqt.log	-8.5	-7.5	-7.6	-7	-7.6	-8.9	-6.5	-9.3	-8.6	-7.6	-7.9	-8.1	-6.7	-8.2
ligand170.pdbqt.log	-7.1	-7	-6.5	-6.6	-7	-8	-6.4	-9.1	-7.6	-7.3	-7.2	-7	-7	-7
ligand171.pdbqt.log	-7.5	-7.3	-6.8	-6.3	-7.1	-8.5	-6.4	-9	-7.6	-7	-7.5	-7	-6.8	-7.4
ligand172.pdbqt.log	-8.8	-7.6	-8.5	-7.6	-7.6	-10	-7.4	-9.9	-9.4	-8.2	-8.4	-8.4	-7.2	-8.2
ligand173.pdbqt.log	-8.7	-7.7	-8.5	-7.6	-7.5	-9.9	-7.4	-10.1	-9.3	-8.1	-8.5	-8.4	-7.2	-8.1
ligand174.pdbqt.log	-8.4	-7.3	-8.2	-7.7	-7.2	-9.6	-6.7	-9.4	-8.8	-7.8	-7.9	-8	-7.2	-7.8
ligand175.pdbqt.log	-8.1	-7.4	-7.6	-6.8	-6.8	-9.1	-6.4	-9.2	-8.7	-7.6	-7.6	-7.8	-6.6	-8.1
ligand176.pdbqt.log	-8.7	-7	-7.7	-7.7	-7.4	-7.7	-5.4	-9.2	-8.7	-8.1	-8.3	-7.2	-6.3	-7.7
ligand177.pdbqt.log	-9.9	-8.7	-8.7	-8.7	-8.5	-10.9	-7.6	-11.1	-10	-8.9	-9	-9.5	-7.6	-9.1
ligand178.pdbqt.log	-8.5	-7.8	-7.7	-7.4	-8.8	-9.9	-6.5	-10.7	-9.5	-7.5	-8.5	-8.5	-7.5	-8.1
ligand179.pdbqt.log	-8.1	-7.5	-7.2	-7.4	-6.9	-9.2	-6.4	-10.1	-9	-7.3	-8	-7.6	-7.2	-7.6
ligand18.pdbqt.log	-8.3	-8	-7.2	-7.2	-7	-8.7	-6.5	-9.4	-9.2	-7.8	-8.2	-7.8	-7.1	-8.3
ligand180.pdbqt.log	-7.8	-7.3	-7.7	-7.4	-7.6	-9.3	-7	-9.4	-8.6	-8	-8	-7.8	-6.7	-7.7
ligand181.pdbqt.log	-8.6	-7.5	-8.4	-8.4	-7.6	-9.5	-7.6	-9.3	-9.3	-8.2	-8.3	-8.2	-7.4	-8.5
ligand182.pdbqt.log	-8.1	-7.9	-7.5	-7.3	-7	-9.1	-6.9	-9.7	-8.6	-8.2	-7.9	-7.9	-6.7	-8
ligand183.pdbqt.log	-6.4	-6.9	-7	-6.5	-6.5	-8.5	-5.7	-9	-8.3	-7.6	-6.9	-7.2	-6.5	-6.8
ligand184.pdbqt.log	-7.5	-7.4	-7.2	-7	-8.1	-9.2	-6.3	-9.9	-9	-7.7	-7.8	-7.8	-7	-7.6
ligand185.pdbqt.log	-8.1	-7.1	-7.7	-7.3	-7.2	-9.3	-6.5	-9.1	-8.6	-8.1	-8.6	-8.3	-6.7	-8.1
ligand186.pdbqt.log	-8.1	-7.3	-8.7	-7.3	-7	-8.9	-7.2	-10.2	-8.9	-8	-8.1	-8	-7.3	-7.8
ligand187.pdbqt.log	-7.4	-6.7	-7.2	-6.3	-6.5	-7.4	-4.8	-8.4	-8.1	-7.2	-7.5	-6.8	-6.1	-6.2
ligand188.pdbqt.log	-8.5	-7.1	-7.8	-7.8	-7	-9.8	-6.4	-9.5	-9.2	-8.2	-8.2	-8.1	-6.8	-7.8
ligand189.pdbqt.log	-8.3	-7.3	-7.7	-7.3	-7.4	-9	-6.3	-9.6	-9	-7.8	-8.1	-7.8	-6.9	-8
ligand19.pdbqt.log	-8.4	-8	-7.6	-7.5	-7.3	-9.2	-6.6	-10.4	-9.3	-7.8	-8.1	-7.9	-7.3	-8.1
ligand190.pdbqt.log	-8.1	-7.2	-7.5	-6.6	-6.6	-8.6	-6.2	-9	-8.3	-7.7	-7.2	-7.5	-7	-7.3
ligand191.pdbqt.log	-8.1	-7.6	-8.2	-7.8	-7.3	-9.2	-7.1	-10	-8.9	-8.1	-8.3	-8.4	-7.2	-8.1
ligand192.pdbqt.log	-8	-8.1	-8	-8.2	-6.5	-9.2	-6.8	-10	-9.3	-8.2	-7.8	-7.8	-7	-7.5
ligand193.pdbqt.log	-7.8	-7.2	-7.5	-7.3	-7.3	-9.1	-6.6	-9.7	-9.2	-7.5	-8.2	-8.2	-6.6	-7.4
ligand194.pdbqt.log	-8.1	-7.4	-8.7	-7.2	-7	-8.9	-6.9	-9.2	-8.9	-7.9	-8.2	-8	-7.3	-7.8
ligand195.pdbqt.log	-7.8	-7.5	-7.6	-7	-6.9	-8.5	-6.8	-9	-8.2	-7.5	-7.8	-7.2	-7.3	-7.8
ligand196.pdbqt.log	-7.5	-7.7	-7.3	-7.1	-8.1	-9.1	-6.2	-10.1	-9	-7.8	-8.2	-8.1	-6.9	-7.6
ligand197.pdbqt.log	-7.7	-7.4	-7	-7.3	-6.7	-9	-6.5	-8.8	-8.5	-7.3	-7.4	-7.3	-6.9	-8.1
ligand198.pdbqt.log	-7.4	-7.2	-6.9	-6.7	-6.2	-8.6	-5.6	-9.6	-7.5	-7.1	-7.2	-7.2	-6.7	-8
ligand199.pdbqt.log	-8.2	-7.5	-7.4	-7.6	-7.2	-8.4	-6	-8.7	-8.4	-7.2	-7.7	-8.2	-6.9	-7.9
ligand2.pdbqt.log	-9.2	-7.2	-8.3	-7.6	-7.3	-6.7	-6.1	-8.9	-8.9	-7.9	-8.7	-7.9	-7.3	-7.6
ligand20.pdbqt.log	-8.4	-7.6	-7.8	-7.2	-7.5	-9.4	-7	-10.5	-9.3	-7.8	-8.1	-8.2	-7.3	-8.2
ligand200.pdbqt.log	-9.7	-8.7	-8.4	-8.3	-7.2	-9.4	-7	-10.6	-10.4	-9.1	-9.2	-8.3	-7.9	-8.4
ligand201.pdbqt.log	-7.5	-8.3	-7.5	-7.5	-6.6	-8.4	-6.8	-10.8	-10.4	-7.7	-7.5	-8.1	-7.9	-8.6
ligand202.pdbqt.log	-7.7	-7.5	-7.9	-6.3	-6.4	-8	-6	-8.8	-8.1	-7.7	-7.9	-6.7	-6.8	-7.9
ligand203.pdbqt.log	-8.4	-8.2	-8	-8.4	-7	-9.6	-7	-10.2	-9.4	-8.3	-8.3	-8.9	-7.2	-8.2
ligand204.pdbqt.log	-8	-7.7	-7.5	-6.8	-7.2	-9.3	-6.4	-9.7	-9	-7.3	-8.1	-8	-6.8	-7.4
ligand205.pdbqt.log	-8.4	-7.5	-8.5	-7.3	-7	-9.2	-7.2	-10.1	-9	-7.9	-7.7	-7.9	-7.5	-8
ligand206.pdbqt.log	-8.9	-9.5	-8.8	-8.7	-7.9	-9.6	-7.1	-10.3	-9.8	-8.1	-9.3	-8.7	-7.4	-9
ligand207.pdbqt.log	-8.2	-7.4	-7.8	-7.5	-7.2	-8.7	-6.7	-9.7	-8.8	-7.9	-8.1	-8	-7.1	-7.8
ligand208.pdbqt.log	-8.2	-7.2	-7.6	-7.5	-7	-9.4	-6.8	-9.2	-8.8	-8	-8.5	-8	-6.8	-7.7
ligand209.pdbqt.log	-7.4	-7.2	-7.4	-6.8	-7.2	-8.8	-6	-9.3	-8.1	-7	-7.7	-7.3	-6.8	-7.5
ligand21.pdbqt.log	-7.6	-7.9	-7.6	-8	-7.5	-9.7	-6.8	-10.4	-9.5	-7.4	-7.5	-8.3	-7.3	-8.8
ligand210.pdbqt.log	-8.6	-8.5	-8.4	-7.2	-7.5	-10	-6.9	-10.8	-10.1	-7.7	-8.4	-8.2	-7.5	-8.4
ligand211.pdbqt.log	-8.6	-7.6	-8.3	-7.4	-8	-9.3	-6.8	-9.9	-9.3	-8.1	-8.1	-8.1	-7.2	-8.3
ligand212.pdbqt.log	-9.2	-7.3	-7.6	-7.6	-7.9	-9.5	-7.1	-9.8	-9.7	-8.2	-8.6	-8	-6.7	-8
ligand213.pdbqt.log	-7.5	-7.3	-7.2	-7.2	-6.5	-8.6	-7.6	-9.1	-8.3	-7.1	-7	-7.6	-7.6	-8.1
ligand214.pdbqt.log	-8.2	-7.5	-8.1	-7.5	-7.1	-9.4	-6.8	-9.7	-8.9	-8.2	-8.1	-8	-7.4	-7.7
ligand215.pdbqt.log	-9.1	-8.6	-7.8	-7.9	-8	-10	-8.1	-12.5	-10.8	-8.3	-9.5	-9.4	-6.7	-7.7
ligand216.pdbqt.log	-8.1	-7.9	-7.1	-6.9	-7.3	-8.9	-6.4	-10.2	-9.4	-7.4	-7.1	-7.7	-6.5	-7.7
ligand217.pdbqt.log	-7.8	-7.5	-7.4	-7.6	-8.3	-9.1	-6	-10.1	-8.8	-7.5	-7	-7.9	-6.8	-7.6
ligand218.pdbqt.log	-8.9	-8.2	-8	-7	-6	-9.9	-6.8	-10.8	-10.1	-8.3	-8.6	-8.3	-7.2	-8.3
ligand219.pdbqt.log	-8.9	-7.7	-8	-7.5	-7.4	-9.5	-6.9	-10.6	-9.5	-8.2	-8.6	-8.4	-7.5	-8
ligand22.pdbqt.log	-8.3	-8.5	-8.2	-7.7	-6.9	-11.1	-6.9	-11.3	-10.1	-8.4	-8.3	-8.1	-7.4	-8.5
ligand220.pdbqt.log	-8	-7.9	-7.5	-7.5	-6.5	-9.6	-7.4	-10.6	-8.8	-7.7	-7.5	-8.2	-7.2	-8.4
ligand221.pdbqt.log	-7.9	-7.4	-7.6	-7.2	-7.4	-9	-6.9	-9.4	-8.6	-7.9	-7.9	-7.7	-6.6	-7.6
ligand222.pdbqt.log	-8	-7.5	-7.5	-7.3	-7.1	-9	-6.4	-9.8	-8.7	-8.3	-8.3	-8.5	-7.1	-7.9
ligand223.pdbqt.log	-8.4	-8	-8.6	-7.8	-7.5	-10.1	-7.1	-10.6	-9.8	-8.3	-8.7	-8.3	-7.1	-8
ligand224.pdbqt.log	-8.2	-7.4	-7.4	-7.2	-7.1	-9.4	-6.6	-9.2	-8.8	-7.6	-7.4	-7.8	-6.7	-8.2
ligand225.pdbqt.log	-8.3	-7.3	-8	-7.5	-7.1	-9.5	-6.8	-9.1	-9.6	-8.3	-8.6	-8.4	-6.8	-7.8
ligand226.pdbqt.log	-8.2	-7.3	-7.7	-7.4	-7.1	-9.4	-6.9	-9.6	-9.1	-8.2	-8.6	-7.9	-6.9	-7.7
ligand227.pdbqt.log	-8.6	-7.2	-8.3	-7.5	-7.1	-9.8	-6.9	-9.8	-9.3	-8.2	-8.4	-8.1	-7.1	-7.9
ligand228.pdbqt.log	-9.1	-7.9	-8.8	-8.4	-7.5	-9.4	-6.8	-10.4	-9.6	-7.9	-8.6	-8.5	-8.1	-8.1
ligand229.pdbqt.log	-9.1	-7.9	-9	-8.3	-7.5	-9.4	-6.9	-10.4	-9.6	-8.5	-8.6	-8.4	-8.1	-8.1
ligand23.pdbqt.log	-8.1	-8.9	-8.4	-7.6	-6.9	-8.7	-7.4	-11.9	-10.1	-7.8	-7.7	-8.1	-8.2	-7.7
ligand230.pdbqt.log	-9	-8.6	-8.3	-7.9	-7.1	-10.4	-7.2	-11.1	-10.1	-8.7	-8.7	-8.9	-7.4	-8.1
ligand231.pdbqt.log	-7.7	-7.6	-7.9	-7.2	-7.1	-8.8	-7.2	-10.2	-8.9	-8.1	-7.5	-7.7	-7.1	-7.5
ligand232.pdbqt.log	-8.8	-9.2	-8.5	-8.1	-7.7	-10.3	-8.1	-11.5	-11	-9	-9.2	-8.1	-7.9	-8.6
ligand233.pdbqt.log	-8.7	-9.1	-8.8	-7.9	-7.4	-10.2	-7.7	-11.6	-11	-8.8	-9.2	-8.6	-8.4	-7.9
ligand234.pdbqt.log	-8.6	-9.1	-8.1	-8.3	-7.6	-10.4	-8.5	-11.8	-11.3	-8.9	-9.3	-8.2	-7.9	-8.4
ligand235.pdbqt.log	-8	-7.7	-7.5	-7.4	-7.3	-9.2	-6.9	-10.1	-9	-7.6	-7.7	-8.1	-7.1	-7.8
ligand236.pdbqt.log	-8.4	-9.2	-9	-7.9	-7.7	-10.3	-8.8	-12.1	-11.3	-9.1	-9.4	-8.7	-8.7	-8.1
ligand237.pdbqt.log	-8.9	-8	-8.8	-7.8	-7.6	-9.9	-6.8	-11.1	-9.3	-8.4	-8.4	-8.4	-7.7	-8.7
ligand238.pdbqt.log	-7.7	-7.3	-8	-7.1	-7.2	-9.1	-7.1	-9.8	-8.6	-7.6	-8.3	-7.8	-7.4	-7.9
ligand239.pdbqt.log	-7.6	-7.6	-7.1	-7	-7.3	-8.9	-6.9	-10	-9	-7.9	-7.6	-7.9	-6.7	-7.6
ligand24.pdbqt.log	-8.4	-8	-7.6	-7.6	-7.9	-10.1	-7.2	-10.5	-9.9	-7.8	-7.4	-7.9	-7.4	-8.5
ligand240.pdbqt.log	-8.2	-7.1	-7.9	-7.7	-6.8	-9.3	-6.3	-9.7	-8.7	-7.9	-8.4	-8.3	-7.4	-7.7
ligand241.pdbqt.log	-8.2	-7.8	-8	-7.6	-7.2	-9.9	-7.1	-10	-9.5	-8.3	-8.4	-8.2	-7	-8.1
ligand242.pdbqt.log	-8.3	-7.4	-8.5	-7.8	-6.8	-9.2	-7.1	-10.5	-8.6	-8.1	-8.2	-8.3	-7.6	-7.9
ligand243.pdbqt.log	-7.9	-7.3	-7.4	-7.2	-7	-9.1	-6.7	-9.8	-8.4	-7.8	-8	-7.3	-6.8	-7.4
ligand244.pdbqt.log	-8.8	-8.1	-8.6	-8.1	-7.1	-9.7	-6.7	-10.5	-9.5	-8.2	-8.5	-8	-7.1	-8
ligand245.pdbqt.log	-8.4	-7.7	-8.5	-8.4	-7.1	-9.1	-6.6	-10.2	-9.3	-8.1	-8	-7.9	-7.5	-7.9
ligand246.pdbqt.log	-7.5	-7.6	-7.9	-7.5	-7.2	-9.1	-6.3	-9.7	-8.5	-7.7	-7.9	-8	-6.9	-7.3
ligand247.pdbqt.log	-8.3	-7.9	-7.8	-8	-8.3	-9.8	-7.2	-10.1	-9.5	-8	-8.4	-8.3	-7.3	-8.2
ligand248.pdbqt.log	-7.1	-7.2	-6.7	-6.3	-7.5	-8	-6	-9.4	-8.1	-6.8	-6.5	-7.5	-6.6	-7.8
ligand249.pdbqt.log	-8.1	-7.9	-7.6	-7.3	-7.7	-9.9	-6.6	-10.5	-9.6	-7.8	-7.2	-7.7	-7.4	-8.2
ligand25.pdbqt.log	-9.4	-9.1	-9	-8	-7	-10.6	-7.4	-12.1	-10.9	-9	-9	-9.3	-8.1	-8.9
ligand250.pdbqt.log	-7.3	-7.1	-7.1	-7	-7.4	-8.5	-6.2	-9.8	-8.6	-6.9	-7.6	-7.8	-7	-7.5
ligand251.pdbqt.log	-8.2	-7.3	-7.2	-6.8	-6.8	-8.8	-6	-9.6	-8.4	-8.1	-7.4	-7.7	-6.9	-7.4
ligand252.pdbqt.log	-7.5	-7.4	-7.2	-6.5	-7.6	-8.5	-6.2	-10	-8.5	-7.5	-7.4	-7.5	-7.1	-7.8
ligand253.pdbqt.log	-8.3	-7.2	-7.8	-7.3	-7.2	-9.3	-6.5	-9.5	-8.9	-8	-8.7	-8	-6.8	-8.2
ligand254.pdbqt.log	-8.2	-8	-7	-6.8	-6.7	-8.5	-6.2	-9.6	-8.7	-7.8	-7.8	-7.5	-7.1	-8.2
ligand255.pdbqt.log	-7.1	-7.4	-6.5	-6.3	-6.9	-8.5	-5.8	-8.9	-7.9	-6.8	-7.3	-6.6	-6.7	-7.5
ligand256.pdbqt.log	-9	-8	-8.2	-6.7	-7.1	-9.3	-6.7	-10.4	-8.1	-8	-8.4	-7.8	-7.5	-8
ligand257.pdbqt.log	-8.9	-8.3	-7.6	-7.7	-7.7	-9	-6.2	-10.4	-8.4	-8	-8	-8.8	-8.1	-8.8
ligand258.pdbqt.log	-6.9	-7.2	-6.8	-6.1	-7.1	-7.8	-5.8	-9.4	-7.8	-6.5	-7.1	-7.4	-6.5	-7.4
ligand259.pdbqt.log	-8.7	-7.4	-8.1	-7.5	-7.3	-9.9	-6.7	-9.7	-9.1	-8.1	-8.7	-8.1	-7.1	-8
ligand26.pdbqt.log	-8.1	-8.4	-7.7	-7.3	-6.2	-10.2	-6.8	-10.9	-9.4	-7.6	-7.7	-7.7	-7.4	-8.2
ligand260.pdbqt.log	-8.9	-8	-7.7	-7.6	-8.1	-10.3	-7.3	-10.5	-9.1	-8.5	-8.6	-8.4	-7.1	-8.6
ligand261.pdbqt.log	-8.3	-7.7	-7.6	-7.4	-6.8	-8.9	-6.7	-10	-8.6	-7.7	-8	-8.3	-7.3	-7.7
ligand262.pdbqt.log	-7.7	-7.6	-7.9	-7.6	-6.4	-9.2	-6.2	-9.4	-8.5	-7.5	-7.9	-8	-7	-7.2
ligand263.pdbqt.log	-8.6	-8.2	-8	-8	-7.1	-9.3	-7.4	-10.1	-9.4	-8.5	-8.7	-8.3	-7.4	-8
ligand264.pdbqt.log	-7.6	-7.2	-6.8	-6.8	-6.2	-8.7	-6.3	-9.1	-7.8	-7.4	-7.7	-7.5	-7.2	-8.2
ligand265.pdbqt.log	-9.3	-8.3	-7.9	-8	-7.7	-8.2	-6	-9.7	-10.4	-8.1	-8.7	-9.4	-7	-8.6
ligand266.pdbqt.log	-8.3	-8.2	-7.8	-7.6	-7.7	-9.9	-6.6	-10.7	-9.7	-8	-8.2	-8.6	-6.9	-8.1
ligand267.pdbqt.log	-8.5	-8.1	-7.9	-7.4	-7.4	-9.8	-7.3	-10.1	-9.7	-8.4	-8.6	-8.1	-7	-8.2
ligand268.pdbqt.log	-8.5	-8	-8.2	-7.3	-7.5	-9.9	-6.6	-10	-9.5	-8.4	-8.6	-8.2	-7.5	-7.9
ligand269.pdbqt.log	-8	-7.7	-7.8	-7.4	-7.4	-9.2	-6.7	-9.9	-8.9	-7.7	-7.9	-7.9	-6.6	-7.7
ligand27.pdbqt.log	-8.4	-8.4	-7.8	-7.3	-6.3	-10.4	-7.5	-11	-9.4	-7.7	-7.7	-7.9	-7.2	-8.3
ligand270.pdbqt.log	-8.2	-7.7	-7.2	-7.1	-6.8	-8.8	-6.6	-9.2	-8.9	-8.3	-8.5	-7.4	-7.4	-8.5
ligand271.pdbqt.log	-8.6	-8	-7.6	-7.6	-8	-10.1	-7.2	-9.5	-9	-8.5	-7.9	-8.3	-7.4	-8.3
ligand272.pdbqt.log	-8.5	-8.3	-7.6	-7.6	-8	-9.9	-7.3	-10.4	-9.3	-8.2	-8	-8.6	-7.2	-8.5
ligand273.pdbqt.log	-8.8	-8.2	-7.7	-7.7	-8.3	-10.2	-7.2	-10.5	-9.9	-8.4	-8.7	-8.6	-7.3	-8.4
ligand274.pdbqt.log	-8.1	-7.7	-7.5	-7.1	-6.9	-8.8	-6.6	-10	-8.7	-7.5	-7.9	-7.2	-6.9	-8
ligand275.pdbqt.log	-8.6	-8.6	-8.2	-7.4	-8	-9.4	-7.1	-10.2	-8.8	-7.9	-8.6	-8.1	-7	-8.6
ligand276.pdbqt.log	-8.6	-8.1	-7.4	-7.7	-7.8	-9.7	-7.1	-10.6	-9	-8.1	-8.2	-8.2	-7.4	-8.5
ligand277.pdbqt.log	-8.1	-7.9	-7.8	-7.3	-6.8	-8.9	-6.5	-10.2	-8.9	-7.6	-8.2	-7.6	-6.9	-8.4
ligand278.pdbqt.log	-8.6	-8.2	-8.1	-8	-7.5	-9.6	-6.8	-9.7	-9.2	-7.8	-8.6	-8.3	-7.5	-9
ligand279.pdbqt.log	-7.4	-6.2	-6.8	-6.9	-6.4	-8.1	-5.5	-7.8	-7.7	-7.2	-7.3	-7.4	-6.5	-6.4
ligand28.pdbqt.log	-9.5	-7.8	-7.5	-7.9	-7.6	-9.4	-7.5	-9.7	-9.6	-8.7	-9	-8.9	-7.2	-8.9
ligand280.pdbqt.log	-8.6	-8.2	-8.3	-8.2	-7.5	-7.9	-6.7	-9.5	-8.8	-8.7	-8.9	-9	-7.5	-8.5
ligand281.pdbqt.log	-8.4	-7.7	-8	-8.1	-7.3	-9.4	-6.3	-10.4	-9.1	-8.1	-8.1	-8.4	-7.4	-8.1
ligand282.pdbqt.log	-9	-8.4	-8.6	-8.4	-7.9	-10.1	-7.3	-10.5	-9.6	-8	-8.5	-8.3	-8.1	-9.5
ligand283.pdbqt.log	-9.5	-8.6	-8.8	-8.4	-7.4	-10.8	-7.5	-11.3	-10.5	-8.8	-8.8	-9.2	-7.9	-8.8
ligand284.pdbqt.log	-8.6	-8.4	-8.3	-8	-8.1	-9.4	-7.4	-10.2	-9.1	-7.8	-8.5	-8.7	-7.2	-8.6
ligand285.pdbqt.log	-8.2	-7.2	-7.9	-7.3	-7.1	-9.4	-6.8	-9.7	-9.2	-7.9	-8.5	-7.9	-6.8	-7.9
ligand286.pdbqt.log	-8	-8.1	-7.7	-7.3	-7.8	-9.8	-6.6	-10.5	-10.1	-7.6	-7.5	-8.1	-7.1	-8.2
ligand287.pdbqt.log	-8.4	-7.1	-8.1	-7.6	-7.3	-9.4	-6.8	-9.5	-8.8	-8.1	-8.7	-8.3	-7.3	-7.8
ligand288.pdbqt.log	-7.5	-7.7	-7.1	-7.1	-7.8	-8.4	-6.1	-9.2	-8.2	-7.1	-7.3	-7.5	-7.1	-8.2
ligand289.pdbqt.log	-8	-6.8	-6.6	-6.4	-6	-7.6	-6	-8.1	-7.6	-6.9	-7.2	-6.9	-6.6	-7.7
ligand29.pdbqt.log	-9.5	-9.4	-8.2	-9	-7.3	-10.1	-7.1	-10.3	-9.2	-8.9	-9.3	-9	-8	-8.4
ligand290.pdbqt.log	-7.5	-7.1	-7	-6.8	-6.3	-7.9	-5.4	-8.7	-8.1	-7.3	-7.5	-7.5	-6.4	-7.4
ligand291.pdbqt.log	-7.4	-7.2	-7	-7	-6.4	-7.7	-5.4	-8.9	-8.2	-7.2	-7.3	-7.5	-6.4	-7.6
ligand292.pdbqt.log	-8	-7.5	-7.7	-7.5	-7.3	-9.1	-7	-9.4	-8.6	-8	-8.2	-7.7	-6.9	-7.9
ligand293.pdbqt.log	-8.2	-7.8	-7.9	-7.3	-6.7	-8.7	-6.8	-10.5	-9.4	-7.7	-8.2	-7.7	-6.9	-7.4
ligand294.pdbqt.log	-8.1	-8.2	-7.7	-7.3	-6.8	-9	-7.3	-10.5	-9.5	-7.7	-8.2	-7.9	-7.2	-7.5
ligand295.pdbqt.log	-7.9	-8	-7.9	-7.3	-7	-9.2	-7.4	-10.3	-9.5	-8.1	-8	-8	-7.2	-7.8
ligand296.pdbqt.log	-7.8	-7.6	-7.4	-6.6	-6.9	-8.8	-6.8	-9.7	-9	-7.1	-7.7	-7.5	-6.5	-7.2
ligand297.pdbqt.log	-9.8	-9.2	-8.2	-8.7	-8	-10.1	-7.2	-11.7	-10.3	-9.1	-10	-9.4	-8.3	-8.8
ligand298.pdbqt.log	-9.7	-9.1	-8.6	-8.3	-8.3	-10	-7.5	-11.6	-11.1	-8.9	-9	-9.5	-7.7	-8.7
ligand299.pdbqt.log	-6.4	-6.7	-7	-6.6	-6.2	-7.2	-6.1	-9.1	-8.3	-7.4	-6.8	-6.9	-6.6	-7
ligand3.pdbqt.log	-5.3	-7.6	-4.5	-5.5	-7.6	-6.5	-6.2	0.3	-6	-7.8	-6.6	-7.3	-6.3	-5.9
ligand30.pdbqt.log	-9.2	-8.9	-8.2	-8.1	-8.9	-9.6	-7.6	-11.3	-10.1	-8.7	-8.6	-8	-8	-8
ligand300.pdbqt.log	-8.3	-7.3	-7.8	-7.5	-6.9	-8.9	-6.5	-9.9	-8.4	-7.6	-8.2	-8.3	-7.4	-7.9
ligand301.pdbqt.log	-8.6	-7.1	-7.8	-7.3	-7.9	-9.7	-6.8	-10	-9	-8.2	-8.6	-8.2	-6.9	-7.7
ligand302.pdbqt.log	-7.8	-7.4	-7.3	-7	-6.9	-8.7	-6.7	-9.7	-8.8	-7.6	-7.9	-7.6	-6.5	-7.3
ligand303.pdbqt.log	-7.7	-7.4	-7.4	-6.9	-7.1	-8.7	-6.7	-9.8	-8.8	-7.8	-7.9	-7.9	-6.4	-7.3
ligand304.pdbqt.log	-8.5	-8.2	-8.1	-7.8	-7.4	-9.7	-7.1	-10.3	-9.5	-8.1	-8.4	-8.1	-7.2	-7.9
ligand305.pdbqt.log	-8.1	-7.3	-7.8	-7	-7	-8.2	-5.6	-8.5	-8.5	-7.2	-7.5	-7.7	-6.7	-7.8
ligand306.pdbqt.log	-8.1	-7.2	-7.4	-7.4	-7.1	-9	-6.7	-9.7	-8.7	-7.8	-8.2	-7.9	-6.3	-8.3
ligand307.pdbqt.log	-8	-7.1	-8	-7.4	-6.9	-8.9	-7.2	-9.9	-8.5	-7.5	-8.4	-8.3	-7	-7.9
ligand308.pdbqt.log	-8	-7.5	-7.8	-8	-6.6	-8.5	-7.2	-9.8	-8.5	-8.2	-7.9	-8.4	-7.4	-7.7
ligand309.pdbqt.log	-9.2	-9	-8.8	-7.9	-7.8	-9.8	-7.9	-11.5	-10.6	-8.9	-9.1	-8.7	-6	-7.8
ligand31.pdbqt.log	-8.2	-8.2	-8.5	-8	-8.1	-8	-6.8	-9	-10.3	-8.3	-9.1	-7.9	-7.6	-7.8
ligand310.pdbqt.log	-8.4	-7.4	-7.5	-7.2	-7.6	-9.6	-7	-9.9	-9.3	-8	-8.6	-8.3	-6.7	-8.2
ligand311.pdbqt.log	-8.4	-7.7	-8.4	-7.7	-7.3	-9.5	-6.5	-10.2	-9	-8.5	-8.2	-8.4	-7.4	-7.9
ligand312.pdbqt.log	-7.9	-7.6	-7.3	-7.1	-7.2	-8.8	-6.7	-10	-8.9	-7.6	-7.9	-7.7	-6.5	-7.6
ligand313.pdbqt.log	-8.3	-8.4	-7.6	-7.5	-6.7	-9.6	-6.5	-10.6	-9.8	-8.2	-8.1	-8	-7.2	-7.5
ligand314.pdbqt.log	-8.6	-8.3	-8.1	-7.9	-7.8	-9.4	-7.5	-9.6	-9.5	-8.1	-8.3	-8.2	-6.8	-8.3
ligand315.pdbqt.log	-7.9	-7.2	-8	-7.4	-7.1	-9.1	-6.9	-9.8	-8.6	-7.7	-7.9	-7.8	-6.9	-7.7
ligand316.pdbqt.log	-8.1	-7	-7.5	-7.1	-7.2	-9.5	-6.8	-9.3	-8.9	-7.7	-8	-7.9	-6.5	-7.8
ligand317.pdbqt.log	-8.8	-8.3	-7.8	-7.5	-7.8	-9.4	-7	-10.6	-9.3	-8.5	-8.2	-8.1	-7.2	-7.6
ligand318.pdbqt.log	-9.4	-7.9	-8.4	-8.1	-8.3	-10	-7.3	-10.1	-10	-8.5	-8.8	-8.6	-6.9	-8.2
ligand319.pdbqt.log	-8.5	-7.3	-8.2	-8	-7.3	-9.4	-7.2	-9.9	-8.7	-8.4	-8.2	-8.3	-7.7	-7.7
ligand32.pdbqt.log	-7.9	-7.5	-7.5	-7.6	-6.8	-9.1	-6.7	-9.7	-8.7	-7.8	-7.6	-7.5	-7.1	-7.7
ligand320.pdbqt.log	-8.5	-7.5	-8.5	-8	-6.6	-8.7	-6.5	-10	-8.8	-7.9	-8.1	-8.3	-7.2	-8.1
ligand321.pdbqt.log	-7.8	-7.3	-7.9	-7.3	-6.7	-8.9	-6.7	-9.3	-8.4	-7.7	-8.1	-7.8	-7.2	-7.6
ligand322.pdbqt.log	-7.5	-7.1	-7.4	-6.7	-6.5	-8.4	-6.4	-9.4	-8.3	-7.3	-8.2	-7	-6.4	-7.2
ligand323.pdbqt.log	-7.9	-7.6	-7.2	-7	-6.4	-9.6	-6.8	-9.9	-9	-7.5	-7.5	-7.6	-7	-8.3
ligand324.pdbqt.log	-7.8	-7	-7.7	-7.2	-7	-7.6	-6.2	-9.5	-8.5	-7.7	-7.6	-7.8	-7	-7.1
ligand325.pdbqt.log	-8.6	-7.7	-8	-7.8	-6.8	-9.5	-6.7	-9	-9.1	-7.8	-8.1	-8.4	-7.4	-8.4
ligand326.pdbqt.log	-8.8	-7.8	-8	-7.8	-6.8	-9	-6.7	-10	-9	-8	-8.6	-8.4	-7.3	-8.6
ligand327.pdbqt.log	-8.5	-7.7	-8.3	-7.8	-7.1	-9.6	-7	-9.8	-8.9	-8.4	-8.5	-8.7	-7.6	-8
ligand328.pdbqt.log	-7.5	-7.3	-7.4	-6.7	-6.7	-8.9	-6.5	-9.2	-8.5	-7.9	-7.4	-6.9	-6.7	-7.5
ligand329.pdbqt.log	-7.9	-7.4	-7.3	-6.8	-6.9	-9	-6.3	-9.6	-8.5	-7.7	-7.7	-7.4	-6.9	-7.7
ligand33.pdbqt.log	-8.9	-8.2	-8	-7.7	-7.4	-9.3	-7.3	-9.7	-9.4	-8.7	-8.7	-8.3	-7.2	-8.5
ligand330.pdbqt.log	-8.7	-7.6	-8.5	-7.7	-8	-10	-7.7	-10.1	-9.4	-7.9	-8.4	-8.5	-7.9	-8.3
ligand331.pdbqt.log	-8.3	-8.1	-8.2	-7.7	-7.2	-9.1	-6.1	-9	-9.1	-8	-8.2	-7.5	-7	-7.7
ligand332.pdbqt.log	-8.8	-8.2	-8.3	-7.9	-8.2	-10.4	-7	-10.2	-9.8	-8.6	-8.8	-8.7	-7	-8.6
ligand333.pdbqt.log	-7.2	-7.5	-6.9	-7.1	-5.9	-7.9	-5.8	-8.9	-8.2	-6.6	-6.9	-7.4	-6.8	-6.9
ligand334.pdbqt.log	-7.9	-7.5	-7.8	-7.1	-6.4	-8.4	-6.8	-9.5	-8.7	-8	-7.8	-7.1	-6.6	-7.6
ligand335.pdbqt.log	-7.6	-7.7	-7	-6.4	-7.2	-8.4	-6.5	-9.8	-8.6	-6.5	-7.3	-7.2	-6.8	-7.7
ligand336.pdbqt.log	-7.8	-8.6	-7.3	-7.2	-6.4	-8.6	-6.8	-10.3	-8.7	-7.2	-7.5	-7.4	-7.2	-8.4
ligand337.pdbqt.log	-7.8	-7.8	-8.1	-6.9	-6.9	-9	-6.8	-9.8	-8.3	-7.1	-7.4	-7.8	-7	-8.2
ligand338.pdbqt.log	-7.6	-8.1	-7.2	-6.8	-6.1	-8.5	-6.8	-9.6	-8.6	-7.3	-7.6	-7.2	-6.9	-8.1
ligand339.pdbqt.log	-8	-7.8	-7.4	-6.9	-6.8	-9	-6.5	-10.3	-9.1	-7.1	-7.2	-7.6	-7	-7.3
ligand34.pdbqt.log	-8.8	-8.2	-9.2	-8.2	-8.4	-10.1	-7.7	-11.5	-9.6	-8.1	-8.7	-9.3	-7.8	-8.7
ligand340.pdbqt.log	-7.6	-8.1	-7.5	-7.1	-6	-9.1	-6.8	-9.3	-8.9	-7.3	-7.1	-7.4	-6.9	-8.2
ligand341.pdbqt.log	-7.5	-7.5	-7.2	-6.6	-6.1	-9	-7.2	-9.2	-8.3	-7	-7	-7	-7.2	-7.9
ligand342.pdbqt.log	-7.3	-7.5	-7	-6.3	-6.1	-8.2	-6.2	-9.8	-8.5	-7.1	-7.1	-6.7	-6.6	-7
ligand343.pdbqt.log	-8	-7.5	-7.6	-7.1	-7	-8.9	-6.3	-9.5	-8.8	-7.7	-7.7	-8.1	-7	-8.1
ligand344.pdbqt.log	-7.5	-7.9	-7.5	-6.8	-6.1	-8.5	-6.3	-9.8	-8.9	-6.9	-7.3	-7.5	-6.9	-8
ligand345.pdbqt.log	-7.9	-7.7	-7.3	-7.3	-6.9	-9	-6.4	-9.7	-8.3	-7.5	-7.4	-8	-6.6	-8.2
ligand346.pdbqt.log	-7.3	-7.8	-7.4	-6.8	-7.8	-8.2	-6.5	-10.2	-8.7	-7.2	-7.4	-7.7	-7.4	-8.3
ligand347.pdbqt.log	-8.7	-8.4	-8.1	-7.6	-8.2	-10.5	-7.3	-10.3	-10.2	-8.5	-8.8	-8.4	-7.2	-8.4
ligand348.pdbqt.log	-7.4	-7.3	-6.9	-6.5	-7.6	-8.2	-6.2	-9.6	-8.1	-7.5	-7.4	-7.1	-6.9	-7.9
ligand349.pdbqt.log	-8.2	-7.8	-7.7	-7	-8.1	-8.5	-6.7	-10.1	-9.2	-7.7	-8	-8.1	-7.1	-8.3
ligand35.pdbqt.log	-9.7	-9.3	-8.4	-8.3	-7.2	-9.4	-6.9	-10.6	-10.6	-9.1	-9.1	-8.2	-8	-8.4
ligand350.pdbqt.log	-7.3	-8	-7.6	-7	-7.7	-8.7	-6.8	-9.8	-9	-7.3	-7.3	-7.4	-7	-8.3
ligand351.pdbqt.log	-7.4	-7.9	-7.5	-6.8	-7.7	-8.9	-6.5	-10.1	-9.2	-7.4	-7	-7.8	-6.8	-7.9
ligand352.pdbqt.log	-7.3	-8.1	-7.2	-6.7	-5.8	-8.6	-6.1	-9.6	-8.5	-7	-7.4	-7.2	-6.7	-7.4
ligand353.pdbqt.log	-7.8	-8	-7.5	-7	-6.3	-8.8	-6.2	-9.1	-8.8	-7.8	-7.6	-7.1	-6.6	-7.4
ligand354.pdbqt.log	-8.3	-8.2	-8.2	-7.8	-7.4	-9.6	-7.6	-9.9	-9.4	-7.8	-8.6	-8.2	-7.1	-7.9
ligand355.pdbqt.log	-8.1	-7.2	-8	-7.9	-7.2	-8.8	-6.4	-9.9	-8.3	-7.9	-7.9	-8	-7.1	-8
ligand356.pdbqt.log	-8.6	-7.7	-8.3	-8.1	-7.3	-10.2	-7.4	-10.7	-9.6	-8.3	-8.3	-8.3	-7.3	-8.7
ligand357.pdbqt.log	-7.8	-7.2	-7.8	-7.3	-6.8	-8.7	-6.9	-9.1	-8.4	-7.6	-7.9	-7.5	-7	-7.6
ligand358.pdbqt.log	-8.5	-7.5	-8	-7.3	-7.6	-9.9	-7	-9.7	-9.3	-8	-8.4	-8.3	-6.9	-8
ligand359.pdbqt.log	-8.2	-7.3	-7.6	-7.2	-7.1	-9.6	-7	-9.7	-9	-7.9	-8.3	-7.9	-6.9	-7.8
ligand36.pdbqt.log	-9.3	-8	-8.6	-8.6	-8	-8.2	-7.6	-10.3	-9.3	-8.9	-9.4	-8.3	-8.1	-8.3
ligand360.pdbqt.log	-9.5	-8.5	-8.2	-7.9	-7.6	-8.6	-6.3	-10.5	-9.2	-8.1	-8.5	-8.9	-7.8	-8.1
ligand361.pdbqt.log	-7.8	-7.3	-7.8	-6.9	-6.8	-8.9	-7	-9.7	-8.6	-7.9	-8	-7.6	-7	-7.8
ligand362.pdbqt.log	-9.5	-8.9	-7.6	-8.3	-7.7	-9.4	-7	-9.3	-9.5	-8.6	-9	-8.8	-7.9	-8.8
ligand363.pdbqt.log	-8.5	-7.6	-7.8	-7.1	-7.6	-8.8	-6.4	-9.4	-8.4	-7.8	-8.3	-8	-7	-7.8
ligand364.pdbqt.log	-8.2	-7.7	-7.5	-8	-7.9	-8	-6	-9.1	-9.7	-8.6	-7.8	-8.5	-7.5	-6.8
ligand365.pdbqt.log	-9.3	-8.2	-8	-7.5	-7.1	-6.8	-6	-8.8	-9.2	-8.2	-8.4	-9.4	-7.8	-7.4
ligand366.pdbqt.log	-8.3	-7.2	-8	-7.5	-7.2	-9.6	-6.8	-9.5	-8.8	-7.8	-8.5	-8	-7.1	-7.8
ligand367.pdbqt.log	-8.2	-7.3	-7.3	-7.2	-7.7	-9.7	-6.9	-9.7	-9	-7.9	-8.1	-8	-6.8	-7.7
ligand368.pdbqt.log	-8.6	-7.7	-7.5	-7.3	-7.7	-10	-6.6	-9.9	-9.5	-8	-7.9	-8.1	-6.9	-8.2
ligand369.pdbqt.log	-8.4	-7.4	-8.5	-7.4	-6.9	-9.2	-6.6	-10.1	-9	-7.9	-8	-8	-7.5	-7.9
ligand37.pdbqt.log	-9.9	-9.5	-9.4	-8.8	-8.2	-11.4	-8.3	-12	-11.7	-9.3	-9.6	-10.4	-8.3	-9.5
ligand370.pdbqt.log	-8.5	-8.2	-8.5	-7.5	-7.7	-10.2	-7.5	-10.2	-9.4	-8.5	-8.5	-9.1	-7.7	-8.5
ligand371.pdbqt.log	-8.7	-8.8	-8.5	-7.9	-7.7	-10.3	-7.5	-11.4	-10.5	-9	-9.2	-8.6	-7.5	-8.3
ligand372.pdbqt.log	-8.1	-7.6	-7.9	-8	-6.7	-9	-7	-9.6	-8.1	-8.1	-7.9	-7.9	-7.5	-8
ligand373.pdbqt.log	-8	-7.3	-7.5	-7	-7.6	-9.1	-6.8	-8.9	-8.3	-7.5	-7.7	-7.6	-6.9	-8.4
ligand374.pdbqt.log	-7.6	-6.6	-7.2	-6.9	-7	-7.2	-5.7	-8.7	-8.5	-7.2	-7.5	-7.2	-6.5	-7.5
ligand375.pdbqt.log	-9.9	-9.2	-9	-8.4	-8.3	-10.1	-7.4	-12.2	-10.7	-8.8	-8.6	-9.5	-8	-8.9
ligand376.pdbqt.log	-7.3	-7.2	-6.9	-6.5	-6.2	-8.6	-5.9	-9.2	-7.6	-7.1	-7.3	-7	-6.9	-7.9
ligand377.pdbqt.log	-9.1	-8.5	-8.2	-8.2	-7.6	-9.3	-7.1	-10.2	-9	-8.4	-8.5	-9.2	-7.7	-8.2
ligand378.pdbqt.log	-10.4	-9.2	-9	-9.4	-8.4	-10.1	-8	-11.6	-10.5	-9	-10.1	-9.8	-8.7	-9.1
ligand379.pdbqt.log	-9	-7.8	-8.1	-8.2	-7.1	-7.8	-6	-8.9	-8.3	-8.2	-8.5	-8.9	-7.4	-8.3
ligand38.pdbqt.log	-8.5	-7.3	-7.9	-7.8	-7.3	-9.6	-6.9	-10.2	-9.1	-8.1	-8.5	-8.2	-7.1	-8.1
ligand380.pdbqt.log	-8.7	-7.8	-8	-7.9	-7.4	-9.4	-7	-10.6	-9.7	-8.3	-8.5	-8.5	-7.5	-8.2
ligand381.pdbqt.log	-8.8	-8.8	-8.5	-7.7	-7	-9.2	-7.4	-11.4	-10.7	-8.8	-8.1	-8.9	-8.3	-7.7
ligand382.pdbqt.log	-9.1	-8.8	-8.9	-8.4	-7.6	-10.6	-7.3	-10.7	-9.5	-9.1	-9.8	-9.4	-7.7	-8.6
ligand383.pdbqt.log	-7.7	-9.3	-7.8	-7.2	-7	-8.9	-6.9	-11	-10.5	-8.4	-8.1	-8	-8.5	-7.5
ligand384.pdbqt.log	-9.1	-9.9	-9	-8.1	-7.6	-10.4	-7.4	-12.7	-11.6	-9.2	-9	-9.7	-8.9	-8.7
ligand385.pdbqt.log	-8.4	-7.9	-7.7	-8.3	-6.9	-9	-7	-10.2	-8.4	-7.7	-8.1	-8.8	-7.3	-8.1
ligand386.pdbqt.log	-8.5	-7.1	-7.9	-7.6	-7.4	-9.1	-7	-9.1	-8.8	-8	-8.4	-8.1	-6.6	-7.8
ligand387.pdbqt.log	-8.6	-7.6	-8.2	-7.4	-8.2	-9.5	-8	-9.9	-9	-8	-8.3	-7.9	-7.5	-8.4
ligand388.pdbqt.log	-7.8	-7.4	-7.7	-7.6	-6.4	-9.3	-6.8	-9.6	-8.5	-7.8	-7.9	-7.9	-7.1	-7.9
ligand389.pdbqt.log	-8	-7.3	-7.5	-7.3	-7.6	-9.2	-6.8	-9.7	-8.6	-7.4	-7.7	-8	-7.1	-7.8
ligand39.pdbqt.log	-8.6	-7.1	-7.5	-7.5	-6.7	-8.3	-6.5	-9.6	-9	-7.7	-8	-8.1	-6.5	-8
ligand390.pdbqt.log	-8.2	-7.2	-7.7	-7.4	-7.9	-8.6	-7.1	-9	-8.5	-7.6	-7.9	-7.8	-6.8	-8
ligand391.pdbqt.log	-8.1	-7.4	-7.3	-7.2	-8	-9.4	-6.8	-9.6	-8.7	-7.6	-7.9	-7.7	-7.2	-8
ligand392.pdbqt.log	-9.2	-8.9	-8.5	-8.1	-6.9	-9.5	-7.4	-11.8	-10.9	-8.7	-8.9	-9.6	-8.6	-7.8
ligand393.pdbqt.log	-8.4	-7.4	-8.2	-7.8	-6.9	-9.4	-6.6	-9.5	-8.8	-8	-8.4	-8.6	-8	-7.9
ligand394.pdbqt.log	-7.9	-7.3	-8	-7.3	-7.9	-9.2	-7.5	-9.9	-8.7	-7.4	-7.6	-8	-6.9	-8.1
ligand395.pdbqt.log	-8.8	-8.1	-8.2	-7.9	-8.2	-10.4	-7.1	-10.3	-9.8	-8.6	-8.9	-8.7	-7	-8.6
ligand396.pdbqt.log	-8.1	-7.4	-7.6	-7.4	-7.8	-9.4	-6.6	-9.9	-8.4	-7.9	-7.5	-8	-6.6	-7.9
ligand397.pdbqt.log	-9.3	-9.4	-8.8	-8	-7.7	-10	-7.4	-11.9	-11.1	-8.8	-9	-9.5	-8.5	-8.1
ligand398.pdbqt.log	-7.6	-7.2	-8.1	-6.9	-7.6	-8.9	-7.1	-10	-8.5	-7.8	-7.6	-7.6	-7	-7.3
ligand399.pdbqt.log	-8.5	-7.2	-8	-7.2	-7	-9.4	-5.7	-9.9	-9.3	-8	-8.7	-8.2	-6.8	-7.8
ligand4.pdbqt.log	-8.2	-7.3	-8	-7.2	-7.1	-9.4	-7.1	-9.2	-8.8	-7.7	-8.2	-7.6	-7.5	-7.9
ligand40.pdbqt.log	-7.9	-7.2	-7.6	-7.6	-7.2	-8.9	-7.2	-8.9	-8.4	-7.5	-7.5	-7.7	-7.5	-8
ligand400.pdbqt.log	-8.4	-8	-8.3	-8	-7.5	-10.1	-7.1	-10.7	-9.9	-8.4	-8.2	-8.7	-7	-7.8
ligand401.pdbqt.log	-7.8	-8.3	-7.9	-7.2	-7.3	-9.7	-6.4	-10.1	-9.5	-8.1	-7.4	-7.9	-6.9	-7.4
ligand402.pdbqt.log	-7.5	-7.6	-6.9	-6.7	-6.1	-7.8	-6.5	-8.8	-7.9	-7	-7.2	-6.9	-6.9	-7.9
ligand403.pdbqt.log	-7.6	-7.6	-7.1	-7	-6.1	-8.3	-6.2	-10	-8.6	-7.8	-7.7	-7	-6.9	-8
ligand404.pdbqt.log	-7.4	-7.6	-7.2	-6.8	-5.8	-9.1	-6.2	-9.6	-8.3	-6.9	-7.1	-7.5	-6.7	-8.1
ligand405.pdbqt.log	-8	-7.3	-7.9	-7.1	-6.8	-9	-6.9	-9.4	-8.7	-8	-7.9	-7.7	-7.1	-8
ligand406.pdbqt.log	-7.5	-7.4	-7.7	-7	-7.6	-8.9	-6.3	-9.4	-8.4	-7.2	-7.3	-7.8	-7.1	-8
ligand407.pdbqt.log	-7.3	-7	-7	-6.5	-6.1	-7.3	-5.9	-9.1	-7.6	-7.2	-7	-6.7	-6.9	-7.8
ligand408.pdbqt.log	-8.3	-7.4	-7.7	-7.6	-7.3	-9.5	-7.4	-9.7	-9	-7.9	-8.1	-8.5	-7	-7.7
ligand409.pdbqt.log	-8	-7.6	-7.3	-7.3	-6.8	-9.6	-7.1	-10.3	-8.9	-7.7	-7.9	-8.1	-7	-8
ligand41.pdbqt.log	-8.2	-8.1	-7.8	-7.3	-7.3	-9.1	-7.2	-10.7	-9.7	-7.8	-8.1	-7.9	-7.2	-7.8
ligand410.pdbqt.log	-8	-7.4	-8.5	-7.8	-7.3	-9.3	-7.4	-10.1	-9	-8.2	-8.3	-8.3	-7.4	-8
ligand411.pdbqt.log	-7.8	-7.3	-7.8	-7.6	-7.2	-9	-6.9	-9.7	-8.8	-7.7	-8	-8.2	-7.1	-7.8
ligand412.pdbqt.log	-8.1	-7.2	-7.8	-7.2	-7.2	-9.3	-7.1	-9.9	-8.6	-7.9	-7.9	-8.3	-7.3	-7.9
ligand413.pdbqt.log	-8.2	-7.5	-8.4	-8.1	-7.4	-9.5	-7.3	-9.8	-9.1	-7.8	-8.2	-8.6	-7.6	-8.2
ligand414.pdbqt.log	-8.5	-7.3	-8.6	-7.6	-6.9	-9.1	-7.3	-10.2	-8.8	-8.6	-8.5	-8.4	-7.8	-7.9
ligand415.pdbqt.log	-8.7	-7.6	-8.4	-7.7	-7	-9.1	-7.5	-10.6	-8.8	-8	-8.3	-8.3	-7.5	-7.9
ligand416.pdbqt.log	-8.3	-7.6	-8.3	-7.6	-7.3	-9	-7.2	-10.3	-8.7	-7.9	-8.3	-8.3	-7.7	-8.1
ligand417.pdbqt.log	-7.4	-7.3	-6.8	-7	-7.3	-7.9	-5.6	-9.3	-7.2	-6.8	-7.3	-7.1	-7.3	-7.6
ligand418.pdbqt.log	-7.4	-7	-6.8	-6.9	-7.3	-8.4	-5.7	-9.2	-7.7	-6.9	-7.1	-7.4	-7.4	-7.9
ligand419.pdbqt.log	-7.7	-7.4	-7.6	-7	-6.9	-8.8	-6.4	-9.7	-8.8	-7.7	-7.5	-7.8	-7.1	-7.8
ligand42.pdbqt.log	-9.4	-7.9	-7.6	-7.8	-7.8	-9.1	-7.1	-10.3	-9.6	-8.5	-9	-8.7	-7.3	-8.9
ligand420.pdbqt.log	-8.6	-7.9	-8.3	-7.8	-7.3	-9.3	-7.3	-10.4	-8.6	-8.3	-8.5	-8.2	-7.8	-7.6
ligand421.pdbqt.log	-8.1	-6.7	-7.8	-7	-7	-9.3	-6.9	-9.5	-8.3	-7.5	-7.7	-7.5	-6.7	-8
ligand422.pdbqt.log	-8.1	-7.4	-7.4	-7.1	-7	-8.8	-6.6	-9.3	-8.5	-7.7	-7.6	-7.7	-6.6	-8.3
ligand423.pdbqt.log	-8	-7.7	-7.4	-7	-7.2	-9.1	-6.3	-9.5	-8.9	-7.4	-7.4	-8.1	-6.7	-7.3
ligand424.pdbqt.log	-8.6	-8	-8.7	-8.3	-7.5	-9.8	-7.5	-10.3	-9.4	-8.7	-8.7	-8.8	-7.5	-8.5
ligand425.pdbqt.log	-8	-7.4	-7.9	-6.8	-6.9	-8.6	-6.4	-9.1	-8.7	-7.4	-8	-7.7	-7.3	-7.6
ligand426.pdbqt.log	-7.9	-7.6	-7.3	-7	-7	-9.1	-6.8	-9.9	-8.8	-7.5	-7.7	-8.1	-6.9	-7.8
ligand427.pdbqt.log	-8	-7.4	-7.3	-7	-7	-8.8	-6.5	-9.4	-8.4	-7.2	-7.6	-7.9	-6.6	-7.6
ligand428.pdbqt.log	-8.7	-8	-8.5	-7.6	-7.6	-9.8	-7.7	-10.4	-9.5	-7.7	-8.3	-8.4	-7.4	-8.2
ligand429.pdbqt.log	-8.5	-7.7	-8.6	-7.4	-7.2	-9.4	-7.6	-10.6	-9.1	-8	-8.3	-8.4	-7.3	-8
ligand43.pdbqt.log	-9.7	-8.1	-8.4	-8.2	-7.6	-8.9	-7.2	-10.2	-9.2	-9	-9.5	-8.5	-7	-7.8
ligand430.pdbqt.log	-7.6	-7.3	-7	-6.7	-6.4	-8.6	-6.4	-9.6	-8.7	-6.7	-6.9	-7.3	-6.8	-7.4
ligand431.pdbqt.log	-8.4	-7.4	-8.1	-7.3	-7.1	-9.5	-7.2	-9.9	-8.8	-7.8	-8.2	-8.3	-7.8	-8.1
ligand432.pdbqt.log	-8.3	-7.5	-8.5	-7.6	-7.2	-9.5	-7.4	-9.7	-8.8	-8	-8.3	-8.3	-7.7	-8.1
ligand433.pdbqt.log	-8	-7.6	-8.2	-7.7	-7.3	-9.2	-6.1	-10	-8.9	-8.1	-8.3	-8.4	-7.2	-8
ligand434.pdbqt.log	-8.5	-7.4	-8.3	-7.6	-7.7	-9.7	-7.3	-10.6	-9.2	-7.9	-8.3	-8.6	-7.1	-8
ligand435.pdbqt.log	-7.5	-7.6	-6.9	-6.9	-7.3	-8.9	-6.8	-9.4	-8.4	-7.3	-7.6	-7.7	-6.8	-7.5
ligand436.pdbqt.log	-8	-7.7	-8	-7.8	-7.2	-9.3	-6.9	-10	-8.9	-7.9	-8.2	-8.4	-7.3	-8.1
ligand437.pdbqt.log	-8.2	-7.7	-8.3	-7.8	-7.3	-9.5	-7.1	-10.2	-9	-8.3	-8.5	-8.5	-7.2	-8.2
ligand438.pdbqt.log	-8.6	-7.3	-8.3	-7.6	-7.1	-9.5	-7.6	-10.3	-8.7	-7.9	-8.2	-8.2	-7.1	-8.1
ligand439.pdbqt.log	-8	-7.4	-7.7	-6.9	-6.4	-9	-6.7	-9.6	-8.4	-7.6	-8	-7.5	-7.2	-7.5
ligand44.pdbqt.log	-10.8	-9	-7.2	-8.3	-8.5	-9.9	-7.9	-10.7	-10.1	-9.2	-10.2	-9.8	-7.7	-9.5
ligand440.pdbqt.log	-8.1	-7.7	-8.2	-6.5	-6.7	-7.5	-5.8	-8.3	-8.5	-8	-8.3	-6.5	-6.6	-7.1
ligand441.pdbqt.log	-7.9	-7.5	-7.6	-7.2	-6.8	-8.1	-6.4	-9.5	-8.2	-7.2	-7.8	-7.4	-6.7	-7.8
ligand442.pdbqt.log	-8	-7.4	-7.7	-7.1	-6.8	-9.1	-6.6	-9.4	-8.7	-7.8	-7.8	-7.7	-7.1	-7.9
ligand443.pdbqt.log	-7.5	-7.5	-7.2	-7.2	-7.2	-8.9	-6.8	-10	-9.1	-7.4	-7.5	-8.1	-6.5	-7.5
ligand444.pdbqt.log	-8.8	-7.7	-8.3	-8.2	-7.6	-9.9	-7.1	-10.1	-9.8	-8.2	-8.5	-8.7	-7.1	-8.5
ligand445.pdbqt.log	-8.7	-8.4	-8.7	-7.6	-7.7	-10.4	-6.7	-10.2	-9.8	-8.6	-8.6	-8.3	-7.8	-9.1
ligand446.pdbqt.log	-8.4	-7.7	-8.7	-7.4	-6.8	-9.5	-7.1	-10.1	-9	-7.9	-8.1	-8	-7.5	-8
ligand447.pdbqt.log	-8.2	-7.6	-8	-7.2	-6.9	-9.2	-7.1	-9.8	-9	-8.1	-8	-7.8	-7	-8.2
ligand448.pdbqt.log	-7.5	-7.8	-6.9	-6.7	-7	-8.6	-6.1	-9.9	-8.7	-7	-7	-7.7	-6.6	-7.5
ligand449.pdbqt.log	-8	-7.2	-8.2	-7.8	-7.4	-9.2	-6.3	-9.6	-8.6	-8.1	-8.4	-8.1	-7.6	-7.8
ligand45.pdbqt.log	-8.9	-8	-7.9	-7.9	-7.5	-8.9	-7.1	-9.9	-9.2	-8.7	-9	-7.9	-7.4	-8.3
ligand450.pdbqt.log	-8.4	-7.8	-8.8	-7.2	-6.8	-9.5	-7.3	-10.1	-9	-8	-8.2	-8.2	-7.5	-7.9
ligand451.pdbqt.log	-8.1	-7.2	-7.4	-7	-7.1	-8.9	-6	-9.8	-8.8	-7.6	-7.7	-7.6	-6.6	-8.1
ligand452.pdbqt.log	-8	-7.6	-7.4	-6.8	-6.8	-8.8	-6.7	-9.2	-8.6	-7.3	-7.5	-7.8	-7.5	-8.7
ligand453.pdbqt.log	-8.1	-7.3	-7.5	-7.3	-6.9	-8.8	-6.3	-9.2	-8.6	-7.9	-7.7	-7.8	-6.7	-8.5
ligand454.pdbqt.log	-8.2	-8	-7.8	-7.7	-6.7	-9.3	-6.5	-9.7	-9.2	-8.2	-8	-8.1	-7	-7.5
ligand455.pdbqt.log	-8.4	-7.9	-7.9	-7.3	-7.2	-9.1	-7	-8.9	-8.6	-8	-8.4	-7.9	-7	-8.6
ligand456.pdbqt.log	-7.9	-7.7	-8	-7.1	-6.9	-7.5	-5.8	-9.2	-7.8	-8	-8.5	-7.2	-7.2	-7.2
ligand457.pdbqt.log	-8.3	-7.2	-7.8	-7.4	-6.9	-9	-6.6	-9.7	-8.5	-8.2	-7.8	-8	-7.5	-7.6
ligand458.pdbqt.log	-8.3	-7.5	-8.1	-7.2	-7.1	-9.5	-7.2	-9.8	-9	-8.3	-7.9	-8.1	-7.1	-7.9
ligand459.pdbqt.log	-7.5	-7.8	-7	-6.6	-6.1	-7.8	-6.8	-9.4	-8.9	-7.2	-7.1	-7.1	-6.8	-7
ligand46.pdbqt.log	-8.3	-7.9	-7.9	-7.4	-7.1	-9.3	-7.1	-9.7	-8.9	-8.2	-8.5	-8.1	-7.2	-7.9
ligand460.pdbqt.log	-8	-7.3	-7.8	-7.9	-6.9	-8.7	-6.8	-9.9	-8.5	-7.9	-7.7	-8.3	-7.5	-8.2
ligand461.pdbqt.log	-8.6	-8.3	-8.3	-8.3	-7.1	-9.4	-6.8	-10.6	-9.6	-8.6	-8.4	-8.7	-7.6	-8.5
ligand462.pdbqt.log	-8.8	-7.9	-8.6	-7.8	-7.1	-9.7	-6.6	-10.8	-9.5	-8.4	-8.6	-8	-7.1	-8
ligand463.pdbqt.log	-8.5	-7.1	-8	-7	-7	-9.1	-6.3	-9.5	-8.8	-8	-7.9	-7.9	-6.8	-8.1
ligand464.pdbqt.log	-9.1	-8	-8.7	-7.8	-7.6	-8.9	-6.3	-9.6	-8.8	-7.6	-8.1	-8.4	-7.3	-8.4
ligand465.pdbqt.log	-8.4	-8	-7.8	-7.8	-8.5	-9.6	-7.3	-10.2	-9.4	-7.7	-8.2	-8.7	-7.2	-8.2
ligand466.pdbqt.log	-8.7	-8.4	-8	-7.5	-7.3	-9.5	-6.6	-9.1	-8.7	-7.8	-8.4	-7.8	-7.2	-8.7
ligand467.pdbqt.log	-8.6	-7.7	-8.4	-7.9	-7.5	-9.3	-6.8	-9.9	-9.5	-8.1	-8.3	-8.2	-7.1	-8.6
ligand468.pdbqt.log	-8.6	-7.6	-8.2	-7.9	-7.5	-10.1	-7.3	-9.7	-9.5	-8.3	-8.6	-8.3	-7.1	-8.3
ligand469.pdbqt.log	-8.3	-7.9	-7.5	-7.6	-7.1	-9.3	-7.4	-10.2	-9.1	-8	-8	-7.7	-7.4	-8.2
ligand47.pdbqt.log	-8	-7.3	-7.7	-6.9	-7	-8.7	-6.5	-9.7	-8.3	-7.7	-7.7	-7.4	-7.2	-7.6
ligand470.pdbqt.log	-8.3	-7.8	-7.8	-7.5	-7.3	-9.7	-7.4	-10.2	-9.3	-8.2	-8.3	-8.2	-7.3	-8.1
ligand471.pdbqt.log	-8	-7.9	-7.7	-7.1	-6.9	-10	-7.2	-10.3	-9.3	-8.2	-8.3	-8.1	-7.2	-8.6
ligand472.pdbqt.log	-8.7	-8.3	-8.2	-7.7	-8.5	-10.1	-7.4	-10.1	-10	-8.1	-8.6	-8.3	-7.5	-8.7
ligand473.pdbqt.log	-8.5	-8.1	-7.7	-7.8	-8.3	-10.1	-7.3	-10.2	-9.9	-8.2	-8.6	-8.4	-7.2	-8.1
ligand474.pdbqt.log	-8.5	-7.9	-7.9	-7.4	-8.2	-9.7	-7.1	-10.4	-9.5	-8.5	-8.5	-8.2	-7.1	-8.1
ligand475.pdbqt.log	-8.4	-8.2	-7.6	-7.7	-8.2	-9.6	-7.2	-10.5	-10	-8.6	-8.4	-8.6	-7	-7.9
ligand476.pdbqt.log	-8.3	-8.3	-8.5	-7.8	-7.3	-9.7	-6.7	-10.5	-9.7	-8.2	-8	-9.1	-7.2	-8.3
ligand477.pdbqt.log	-8	-7.2	-7.1	-6.6	-7.1	-9.7	-6.7	-10.1	-9.1	-8	-7.6	-7.8	-6.8	-8
ligand478.pdbqt.log	-8.1	-7.4	-7.7	-7.2	-7.1	-9.6	-7	-9.5	-9.1	-8	-8.4	-7.9	-6.6	-7.7
ligand479.pdbqt.log	-8.3	-8	-7.7	-8.1	-8.7	-9.7	-7.1	-10.1	-9.4	-8.3	-8.3	-8.9	-7.7	-8.2
ligand48.pdbqt.log	-7.9	-7.5	-7.5	-7.2	-7.3	-9	-6.5	-9.9	-9.1	-7.2	-8.1	-8.3	-6.2	-7.5
ligand480.pdbqt.log	-8.5	-7.7	-7.6	-7.4	-7.3	-9.4	-6.9	-10.6	-8.7	-8.2	-7.8	-8.1	-7.7	-8.3
ligand481.pdbqt.log	-7.8	-7.1	-7.3	-6.8	-6.6	-8.6	-6.2	-9.3	-8.1	-7.9	-7.8	-7.8	-6.6	-6.9
ligand482.pdbqt.log	-7.9	-7.4	-7.3	-6.7	-6.9	-8.8	-6.2	-9.5	-8.6	-7.8	-7.1	-7.4	-7.2	-7.2
ligand483.pdbqt.log	-8.4	-7.6	-8	-8	-6.9	-8.7	-6.8	-10.1	-8.6	-8.1	-8.4	-8.8	-7.7	-7.7
ligand484.pdbqt.log	-7.9	-7.2	-7.6	-7.3	-7	-9	-6.5	-9.6	-8.7	-7.7	-7.8	-7.4	-6.8	-7.5
ligand485.pdbqt.log	-9.4	-8.1	-8.4	-7.6	-7.9	-9.9	-7	-9.8	-9.3	-9.3	-9.4	-8.2	-8.4	-8.6
ligand486.pdbqt.log	-8.7	-8.4	-8.8	-7.8	-7.3	-10.1	-7.5	-11.7	-10.3	-8.8	-9	-8.7	-7.6	-8.1
ligand487.pdbqt.log	-8.4	-8	-8.2	-7.5	-6.9	-9.3	-6.9	-10.1	-9.3	-8.3	-8	-8.3	-7.4	-7.6
ligand488.pdbqt.log	-7.7	-7.2	-7.6	-6.7	-7.5	-8.4	-6.2	-9.6	-7.9	-7.5	-7.6	-7.2	-6.9	-8
ligand489.pdbqt.log	-8	-7.1	-7.9	-6.9	-6.7	-8.8	-7.1	-9.9	-8.4	-7.6	-7.6	-7.7	-7	-8
ligand49.pdbqt.log	-8.4	-7.3	-8.1	-7.4	-7.2	-8.8	-7.3	-9.4	-8.8	-8	-8.1	-8	-7.2	-8.2
ligand490.pdbqt.log	-8.3	-7.1	-7.9	-7.6	-7.1	-9.3	-6.9	-9.7	-8.4	-7.7	-8	-7.9	-6.7	-8.1
ligand491.pdbqt.log	-8.2	-7.5	-7.5	-7.7	-7.4	-8.9	-7.2	-10	-8.8	-8	-7.4	-8.4	-7.6	-8.1
ligand492.pdbqt.log	-8.2	-8.2	-7.4	-7.7	-6.8	-9	-7.7	-9.7	-9	-7.2	-7.8	-7.7	-7.5	-8.1
ligand493.pdbqt.log	-7.9	-7.4	-8	-7.6	-7.5	-9.4	-7.1	-10.4	-9	-7.9	-8.1	-8.4	-7.2	-8
ligand494.pdbqt.log	-8	-7.9	-7.7	-6.6	-6.7	-9.5	-7.2	-10.1	-8.8	-7.1	-7.2	-7.9	-7.5	-8.4
ligand495.pdbqt.log	-5.8	-5	-5	-5.3	-5.5	-6.3	-4.6	-6.3	-5.9	-5.4	-5.8	-5.7	-4.8	-5.8
ligand496.pdbqt.log	-7.7	-7.4	-7	-6.7	-6.3	-8.5	-6.8	-8.9	-8.1	-7.3	-7.4	-7.5	-6.8	-7.1
ligand497.pdbqt.log	-8.8	-7.6	-8.4	-7.6	-7.6	-10	-7.4	-9.9	-9.3	-8.1	-8.4	-8.4	-7.2	-8.2
ligand498.pdbqt.log	-9.4	-8	-8.7	-8.5	-7.5	-9.4	-7.4	-10.4	-9.4	-8.5	-8.8	-8.8	-8.1	-8.5
ligand499.pdbqt.log	-8	-7.3	-7.2	-7.8	-7.2	-9	-6.4	-10.1	-8.7	-7.7	-7.5	-8.3	-7.1	-7.8
ligand5.pdbqt.log	-8.5	-7.3	-8.2	-7.8	-7.3	-9.5	-7.4	-10.3	-8.7	-8.5	-8.3	-8.5	-7.5	-8.2
ligand50.pdbqt.log	-8.6	-7.4	-7.8	-7.5	-7.3	-9.3	-6.7	-9.8	-9	-7.9	-8.1	-7.7	-6.8	-8.1
ligand500.pdbqt.log	-8.4	-7	-8	-7.6	-7.3	-8.9	-7.2	-9.4	-8.7	-7.7	-8.5	-8.5	-7.3	-7.9
ligand501.pdbqt.log	-8.6	-7.1	-7.7	-7.7	-7.4	-10	-6.3	-9.9	-9.1	-8.1	-8.3	-8.1	-6.7	-7.9
ligand502.pdbqt.log	-9.8	-9.1	-8	-7.2	-7.6	-9.9	-8.1	-11.2	-9.9	-9	-9.4	-7.8	-7.5	-8
ligand503.pdbqt.log	-8.8	-7.8	-8.3	-7.9	-7.2	-9.8	-7.4	-10.1	-9.5	-8.3	-8.9	-8.6	-6.9	-8
ligand504.pdbqt.log	-8.9	-8.2	-8.3	-8	-7.4	-10.6	-6.9	-11	-9.9	-8.6	-8.6	-9.2	-7.5	-8.5
ligand505.pdbqt.log	-8.3	-7.2	-7.7	-7.5	-7.2	-9.3	-6.8	-9.5	-9.1	-8.1	-8.6	-8.3	-7	-7.9
ligand506.pdbqt.log	-8.3	-7.5	-7.9	-7.4	-7.5	-9.7	-7.4	-9.9	-9.3	-8	-8.2	-8.1	-6.8	-8.1
ligand507.pdbqt.log	-7.5	-7.8	-7.1	-6.8	-6.3	-8.3	-6.3	-9.7	-8.5	-7.1	-7.1	-7.4	-7.1	-8.2
ligand508.pdbqt.log	-8.3	-7.3	-8.1	-7.9	-6.8	-9.4	-7	-10.2	-8.6	-7.9	-8	-8.4	-7.3	-8.1
ligand509.pdbqt.log	-10.4	-8.7	-8.2	-8.6	-8.2	-9.7	-6.1	-11.8	-10	-9.1	-8.9	-8.3	-7.7	-8.6
ligand51.pdbqt.log	-9.7	-9.1	-8.7	-8.7	-7.8	-10.1	-7.8	-11.5	-10.8	-8.8	-9.3	-9	-8	-9.1
ligand510.pdbqt.log	-7.7	-6.1	-7	-6.7	-6.7	-7.1	-5.4	-8.7	-8.2	-8	-8	-7.5	-6.2	-6.6
ligand511.pdbqt.log	-8.1	-7.3	-8	-7.7	-7	-8.8	-7	-9.7	-8.7	-8	-8.4	-7.9	-7.6	-8.1
ligand512.pdbqt.log	-7.8	-7.7	-7.5	-7.3	-7.1	-9.6	-6.3	-10.3	-8.7	-8	-7.2	-7.9	-6.9	-8.1
ligand513.pdbqt.log	-8	-7.5	-7.4	-7.2	-7.2	-9.2	-6.7	-9.8	-9	-7.7	-7.9	-8.2	-6.6	-7.6
ligand514.pdbqt.log	-7.9	-8	-7.5	-7.2	-6.6	-9.3	-6.8	-9.9	-8.7	-7.8	-7.7	-7.7	-6.9	-8.2
ligand515.pdbqt.log	-7.1	-7.2	-7.3	-6.6	-5.8	-8.5	-6.2	-9.6	-8.2	-6.7	-7.1	-7.2	-6.6	-7.8
ligand516.pdbqt.log	-8.3	-7.5	-7.7	-7.4	-7.4	-9.7	-7.1	-10	-8.8	-7.9	-8.2	-7.9	-7	-8.2
ligand517.pdbqt.log	-7.8	-6.9	-7.2	-7.3	-6.9	-9.2	-6.3	-9.5	-8.6	-7.7	-7.8	-8.2	-6.8	-7.4
ligand518.pdbqt.log	-8.7	-7.5	-7.8	-7.8	-7.4	-7.5	-6	-9.3	-8.2	-8	-8.1	-7.5	-6.8	-7.6
ligand519.pdbqt.log	-7.9	-7.3	-7.8	-7.3	-7.1	-9.1	-6.7	-9.8	-8.5	-7.7	-7.8	-8	-6.9	-8
ligand52.pdbqt.log	-8.5	-8.5	-8.3	-8.5	-7.8	-9.8	-7.8	-11.6	-10.2	-8.2	-8.6	-8.8	-7.7	-8.2
ligand520.pdbqt.log	-8.7	-8	-7.5	-8	-8.1	-10.1	-6.6	-9.8	-9.6	-8.5	-8.4	-8.5	-7.5	-8.2
ligand521.pdbqt.log	-8.6	-7.5	-7.9	-7.6	-7.9	-10	-7.3	-9.7	-9.5	-8.1	-8.6	-8.1	-6.7	-8.1
ligand522.pdbqt.log	-8.1	-7.6	-7.7	-7.5	-7.2	-8.7	-6.1	-9.9	-8.8	-7.9	-7.8	-7.7	-7.2	-7.7
ligand523.pdbqt.log	-7.8	-7.3	-7	-6.9	-6.5	-9	-6.3	-9.3	-8.2	-7.3	-7.4	-7.4	-7.2	-8.3
ligand524.pdbqt.log	-7.5	-7.1	-7	-6.8	-5.7	-7.6	-6.4	-9	-8.1	-6.6	-6.9	-6.4	-6.7	-7.5
ligand525.pdbqt.log	-8.8	-7.7	-8.5	-7.7	-7.4	-9.9	-7.4	-10.1	-9.3	-8.1	-8.5	-8.5	-7.1	-8.2
ligand526.pdbqt.log	-9.1	-8.2	-8.8	-7.8	-8.4	-10.4	-7.1	-10.2	-9.6	-8.1	-8.5	-8.8	-7.1	-8.2
ligand527.pdbqt.log	-9	-8.2	-8.7	-8.1	-8.6	-10.2	-7.9	-10	-9.7	-8.5	-9.1	-8.8	-7.3	-8.6
ligand528.pdbqt.log	-8.4	-7.5	-7.9	-7.5	-7.3	-9.7	-7.1	-10	-9.2	-8.3	-8.6	-8	-6.8	-8
ligand529.pdbqt.log	-8.4	-8	-8.6	-7.7	-7.5	-10.1	-7.1	-10.6	-9.8	-8.2	-8.5	-8.3	-7.1	-8
ligand53.pdbqt.log	-9.6	-8.3	-7.9	-8.2	-7.9	-8.7	-7.5	-10.5	-9.9	-8.6	-9.3	-8.7	-7.6	-8.4
ligand530.pdbqt.log	-8.1	-7.8	-7.7	-7.1	-6.9	-9.4	-6.8	-9.9	-8.6	-8	-7.9	-8.1	-6.9	-8.1
ligand531.pdbqt.log	-8.2	-7.5	-7.9	-7.2	-7.2	-9.1	-7.1	-10.6	-8.8	-8	-8.2	-7.8	-7.5	-8.2
ligand532.pdbqt.log	-7.6	-7.2	-7.6	-7.5	-7.1	-9	-6.6	-9.6	-8.5	-7.8	-7.3	-8.4	-6.8	-7.9
ligand533.pdbqt.log	-9	-8.8	-8.8	-8.5	-8.7	-10.3	-7.4	-11.2	-10.3	-8.4	-8.9	-9.4	-7.6	-8.6
ligand534.pdbqt.log	-7.7	-7.3	-7.6	-7.1	-7.2	-9	-6.8	-9.5	-8.8	-8.1	-8	-7.8	-6.5	-7.4
ligand535.pdbqt.log	-8.4	-8.2	-8.1	-7.4	-8.2	-9.7	-7	-10.6	-9.6	-7.8	-7.9	-8.5	-7	-8
ligand536.pdbqt.log	-8.4	-7.3	-6.8	-7	-7.6	-9.5	-6.8	-9.4	-9	-7.8	-8	-8.1	-6.6	-7.8
ligand537.pdbqt.log	-8.1	-7.7	-7.6	-7.5	-8.3	-9.4	-7.3	-10	-9.3	-7.7	-8.3	-8.5	-7.1	-8
ligand538.pdbqt.log	-8.2	-7.2	-8.6	-7.5	-6.9	-9.4	-7.1	-10	-8.9	-8.2	-8.2	-8.3	-7.7	-7.8
ligand539.pdbqt.log	-8.2	-7.5	-7.7	-7	-6.9	-9.1	-6.9	-9.6	-8.6	-7.9	-7.9	-7.7	-7.2	-8.4
ligand54.pdbqt.log	-9.2	-8.2	-8	-8.1	-7.9	-9.8	-7.5	-9.9	-10.2	-8.7	-9	-8.6	-7.1	-8.8
ligand540.pdbqt.log	-8.3	-7.1	-8.3	-7.5	-7.2	-9.1	-7.4	-9.9	-8.8	-7.9	-8.3	-8	-7.2	-7.9
ligand541.pdbqt.log	-8	-7.8	-7.1	-7.1	-7	-8.5	-6.6	-10	-8.7	-7.6	-7.5	-7.7	-7.2	-8.1
ligand542.pdbqt.log	-7.6	-7.5	-7.5	-7.6	-8	-8.8	-6.9	-9.9	-8.6	-6.9	-7.2	-8.1	-6.9	-7.9
ligand543.pdbqt.log	-7.9	-7.3	-7.6	-6.8	-6.8	-8.8	-7.1	-9.3	-8.5	-7.9	-7.7	-7.7	-6.8	-8
ligand544.pdbqt.log	-8.2	-7.9	-7.6	-7.5	-7	-9	-7.1	-10.3	-8.7	-8	-7.9	-7.7	-7.3	-8.3
ligand545.pdbqt.log	-7.9	-8.3	-7.9	-7.4	-7.2	-10	-6.7	-10.6	-9.2	-8	-7.3	-8.1	-7.2	-8.3
ligand546.pdbqt.log	-8	-7.1	-8.1	-7.4	-7.3	-9	-7.2	-9.7	-8.7	-7.6	-8.2	-8	-7.3	-7.8
ligand547.pdbqt.log	-7.8	-7.3	-7.1	-7.4	-6.9	-8.5	-6.3	-9.6	-8.6	-7.8	-7.1	-8.3	-6.8	-8
ligand548.pdbqt.log	-8.6	-7.5	-7.7	-8	-8.1	-10.2	-7	-10.3	-9.5	-8	-8.4	-8.6	-7	-8.3
ligand549.pdbqt.log	-8.4	-7.2	-7.8	-7.5	-7.3	-9.5	-7.1	-9.5	-9.1	-8	-8.4	-7.9	-6.6	-7.9
ligand55.pdbqt.log	-8	-7.3	-7.4	-7.3	-7	-8.7	-6.2	-9.5	-8.7	-7.7	-7.9	-7.5	-6.9	-7.5
ligand550.pdbqt.log	-8.8	-8.4	-8.3	-7.7	-8	-10.4	-6.8	-10.3	-10.6	-8.6	-8.8	-8.6	-8.2	-8.4
ligand551.pdbqt.log	-8.6	-7.5	-8.5	-7.5	-7.2	-9.6	-7.3	-10.7	-9.4	-8.1	-8	-8.4	-7.1	-8.2
ligand552.pdbqt.log	-8	-7	-7.7	-7.4	-7.2	-9.3	-6.9	-9.5	-9.1	-8	-8.2	-8.3	-6.8	-7.7
ligand553.pdbqt.log	-7.8	-7.6	-7.6	-7.1	-6.6	-9.1	-6.7	-9.3	-8.6	-7.8	-8	-7.7	-6.5	-7.4
ligand554.pdbqt.log	-8.4	-7.5	-7.7	-7.5	-7.3	-9.6	-6.8	-9.5	-8.9	-7.9	-8.2	-8.2	-6.8	-8
ligand555.pdbqt.log	-7.4	-7.6	-7.4	-6.9	-6.6	-8.5	-6.7	-9.7	-8.7	-7.7	-7.8	-7.1	-6.9	-7.1
ligand556.pdbqt.log	-8.1	-7.3	-8	-7.5	-7.2	-9.5	-7.6	-10.1	-8.8	-7.7	-7.9	-7.7	-7.1	-7.9
ligand557.pdbqt.log	-8	-7.3	-7.3	-7.6	-7	-9.1	-6.4	-9.5	-8.6	-7.8	-7.6	-8.4	-6.7	-8
ligand558.pdbqt.log	-8.1	-7.6	-7.5	-7.9	-7	-9.5	-7	-10.2	-9.1	-7.8	-7.9	-8.6	-7.3	-7.9
ligand559.pdbqt.log	-8	-7.3	-7.9	-7.8	-7.2	-9.2	-7.2	-10	-8.9	-7.8	-8.2	-8.4	-7.3	-8
ligand56.pdbqt.log	-8.5	-7.6	-8	-7.2	-7.5	-9.7	-6.9	-9.8	-8.8	-7.9	-8.2	-7.6	-7.4	-7.8
ligand560.pdbqt.log	-8.3	-7.4	-8.1	-7.7	-7.3	-9.2	-7.1	-9.6	-8.7	-8	-8.3	-8.1	-7.6	-7.9
ligand561.pdbqt.log	-8.7	-8.2	-8	-7.9	-7.3	-9.6	-6.5	-10.7	-9.6	-8	-8.3	-8.6	-7	-8.3
ligand562.pdbqt.log	-8.5	-7.6	-7.6	-7.4	-7.3	-10	-7	-10.1	-9.4	-8	-8.4	-7.9	-6.9	-8
ligand563.pdbqt.log	-8.1	-7.4	-7.8	-7.2	-7.2	-9.1	-7.2	-10	-8.6	-7.8	-7.8	-7.8	-7.3	-7.9
ligand564.pdbqt.log	-8.3	-7.3	-8.2	-7.6	-7	-9.1	-7.5	-10.2	-8.7	-8.1	-7.9	-8.1	-7.2	-7.9
ligand565.pdbqt.log	-8	-7.5	-7.2	-7.4	-7.2	-8.8	-6.3	-9.7	-8.9	-7.9	-7.1	-8.6	-7	-8
ligand566.pdbqt.log	-8.4	-7.3	-8.1	-7.2	-7.3	-9.5	-6.9	-10	-9	-8.1	-8.7	-8.2	-7	-7.8
ligand567.pdbqt.log	-9	-8.2	-8.5	-8.5	-7.6	-11	-8	-11.1	-10	-8.7	-8.9	-9.3	-7.9	-8.6
ligand568.pdbqt.log	-8.2	-8.1	-7.5	-7.5	-7.6	-9.8	-7.3	-10.3	-8.8	-7.5	-7.9	-7.7	-7.2	-8.2
ligand569.pdbqt.log	-8.4	-7.5	-7.9	-7.9	-8.5	-9.6	-6.7	-10	-9.3	-8.2	-7.6	-8.4	-7.5	-7.9
ligand57.pdbqt.log	-9.9	-8.8	-8.4	-8.2	-7.8	-9.9	-8	-10.9	-10.4	-8.4	-8.8	-8.7	-8	-8.5
ligand570.pdbqt.log	-8.1	-7.6	-8.1	-7.6	-7.2	-9.8	-6.8	-9.8	-9	-8.1	-8.6	-8.2	-7.1	-7.9
ligand571.pdbqt.log	-7.9	-7.3	-7.9	-7.4	-7.1	-9	-7.3	-10	-8.7	-7.8	-7.8	-7.8	-7.3	-7.7
ligand572.pdbqt.log	-8.3	-7.4	-7.7	-7.4	-7.2	-9.7	-6.8	-9.8	-9.1	-8	-8.2	-7.9	-6.7	-8.1
ligand573.pdbqt.log	-7.8	-7.3	-7.2	-7.3	-7.2	-9.3	-6.8	-10	-9.1	-8	-8.1	-8.1	-6.9	-7.6
ligand574.pdbqt.log	-7.9	-7.2	-8.2	-7.6	-7.1	-9	-7.2	-9.9	-8.6	-8.2	-8	-8.2	-7.4	-7.8
ligand575.pdbqt.log	-7.1	-6.9	-7	-6.4	-6.5	-8.2	-6.5	-8.8	-8.2	-7	-7.1	-7.2	-6.3	-7.1
ligand576.pdbqt.log	-8.5	-7.2	-8.2	-7.5	-7	-9.2	-7.5	-10.2	-8.8	-8.4	-8.2	-8.4	-7.1	-7.8
ligand577.pdbqt.log	-8.1	-7	-8	-7.2	-6.8	-8.9	-7	-9.7	-8.3	-7.6	-7.7	-7.9	-6.9	-8.1
ligand578.pdbqt.log	-8.3	-7.4	-8.1	-7.1	-7.1	-8.9	-7.4	-10.3	-8.9	-7.6	-8.2	-8.1	-7.3	-7.9
ligand579.pdbqt.log	-8.5	-7.3	-8.2	-7.7	-7.2	-9.6	-6.9	-9.9	-9.1	-8	-8.8	-8.1	-7	-7.8
ligand58.pdbqt.log	-9.8	-8.5	-8	-8	-8	-9.6	-7.4	-10.4	-9.4	-8.7	-8.9	-8.6	-7.2	-8.9
ligand580.pdbqt.log	-8.4	-7.7	-7.9	-7.5	-7.3	-9.5	-7.4	-9.8	-9	-8	-8.4	-8.4	-7.1	-8.2
ligand581.pdbqt.log	-9.3	-8.7	-8.7	-8.2	-8	-11.2	-6.8	-11.5	-11.2	-8.5	-8.6	-9.3	-7.3	-8.6
ligand582.pdbqt.log	-8	-7.4	-7.8	-7.2	-7	-9	-7	-9.6	-8.7	-8.2	-8.2	-8.1	-6.5	-8.1
ligand583.pdbqt.log	-8.3	-7.4	-7.8	-7.6	-7.1	-9.7	-7	-9.7	-9	-7.8	-8.4	-7.9	-6.9	-7.9
ligand584.pdbqt.log	-8.2	-6.8	-7.6	-7.5	-6.8	-8.8	-5.6	-9.6	-8.3	-7.7	-7.6	-8.2	-6.6	-7.5
ligand585.pdbqt.log	-8.1	-7.5	-7.6	-7.6	-7.2	-9.7	-6.9	-9.5	-9.1	-8.1	-8.7	-8.4	-6.8	-7.8
ligand586.pdbqt.log	-8.3	-7.2	-8.2	-7.4	-7.2	-9.4	-6.9	-9.6	-8.7	-8	-8.6	-8.1	-7.6	-7.7
ligand587.pdbqt.log	-8.3	-6.9	-8.1	-8.1	-7	-9	-7.2	-10.2	-8.3	-8.1	-8.4	-8.3	-7.3	-8.2
ligand588.pdbqt.log	-8.2	-8	-7.5	-7	-7.3	-8.6	-6.6	-10.5	-9	-7.5	-8.1	-7.5	-7.3	-8.3
ligand589.pdbqt.log	-8	-7.8	-7.4	-7.8	-7	-9.6	-6.9	-9.2	-8.6	-7.4	-8	-8.3	-7.5	-8.3
ligand59.pdbqt.log	-9	-8.3	-8.4	-8.1	-8.4	-9.8	-7.5	-9.6	-9.4	-8.8	-8.8	-8.8	-7.2	-9
ligand590.pdbqt.log	-8.5	-7.2	-7.5	-6.9	-6.9	-9.8	-6.8	-9.5	-8.5	-8	-8.4	-7.3	-6.8	-8.2
ligand591.pdbqt.log	-8.3	-7.3	-7.7	-7.4	-7.3	-9.6	-7.1	-9.6	-9.1	-8	-8.5	-8	-6.6	-8
ligand592.pdbqt.log	-8.3	-7.4	-8.3	-7.5	-7.1	-9.4	-7.3	-10.3	-9	-7.9	-8.2	-8.4	-7.1	-7.8
ligand593.pdbqt.log	-8.7	-7.8	-8.3	-8.2	-8.4	-10.7	-7.1	-11.1	-9.8	-8.4	-8.5	-8.6	-7.8	-8.5
ligand594.pdbqt.log	-8.7	-7.4	-7.8	-7.5	-7.7	-9.7	-7.2	-9.7	-9.6	-8	-8.6	-8.1	-6.6	-8.1
ligand595.pdbqt.log	-8.1	-7.1	-7.6	-7.4	-7.5	-9	-6.8	-9.5	-8.9	-7.7	-8.2	-8	-6.5	-8.1
ligand596.pdbqt.log	-8.4	-7	-7.5	-7	-6.9	-9.8	-5.5	-9.9	-8.8	-7.8	-8.4	-8.1	-6.6	-7.7
ligand597.pdbqt.log	-8.1	-6.8	-7.4	-6.7	-7	-9.2	-5.9	-9.3	-8.6	-7.5	-7.7	-7.7	-6.4	-7.2
ligand598.pdbqt.log	-7.8	-7.2	-7	-6.8	-7	-9	-7	-9.3	-9.1	-7.2	-7.1	-7.7	-6.7	-7.7
ligand599.pdbqt.log	-7.2	-7.4	-6.9	-6.9	-5.7	-9.1	-6.1	-9.6	-8.1	-6.9	-6.9	-7.1	-6.7	-8
ligand6.pdbqt.log	-8.4	-7.4	-8.3	-7.5	-7.6	-9.6	-6.8	-10	-9.1	-7.9	-8.4	-8.4	-7.1	-8.2
ligand60.pdbqt.log	-9.4	-8.7	-9.1	-7	-7.1	-9.9	-7.5	-10.1	-10.2	-8	-8.9	-8.1	-7.4	-7.8
ligand600.pdbqt.log	-8.1	-7.5	-7.3	-7.1	-7.3	-9.6	-6.8	-9.6	-9.1	-7.5	-7.8	-7.7	-6.7	-7.8
ligand601.pdbqt.log	-7.9	-7.1	-7.1	-6.9	-6.6	-9.4	-6.8	-9.7	-9	-7.5	-7.4	-7.8	-6.6	-7.8
ligand602.pdbqt.log	-8	-7.3	-7	-6.8	-7.2	-9.3	-6.9	-9.6	-9.2	-7.4	-7.7	-7.9	-6.7	-7.8
ligand603.pdbqt.log	-7.8	-7.4	-7.2	-7.1	-6.9	-9.5	-6.3	-9.4	-9.1	-7.5	-7.5	-7.9	-6.7	-7.7
ligand604.pdbqt.log	-7.7	-7.1	-6.8	-6.8	-6.5	-9.2	-6.8	-9.6	-8.8	-7.1	-7.4	-7.8	-6.5	-7.7
ligand605.pdbqt.log	-7.7	-7.2	-7	-7.5	-7.2	-9.1	-6.6	-9.5	-9.1	-7.6	-7.9	-8.1	-6.5	-7.6
ligand606.pdbqt.log	-8.2	-7.5	-7.1	-7	-6.7	-9.3	-6.1	-9.7	-9.2	-7.4	-7.7	-7.8	-6.8	-7.8
ligand607.pdbqt.log	-7.5	-7.1	-6.8	-6.8	-6.4	-9.2	-6.9	-9.9	-9	-7	-7	-7.2	-6.7	-7.9
ligand608.pdbqt.log	-7.9	-7.2	-7	-6.9	-6.7	-9.3	-7	-9.6	-8.8	-7	-7.1	-7.8	-6.7	-7.8
ligand609.pdbqt.log	-7.9	-7.4	-7.1	-6.9	-6.9	-9.3	-7	-10	-9.2	-7	-7.1	-7.4	-6.9	-7.9
ligand61.pdbqt.log	-8.5	-7.5	-7.9	-7.3	-7.5	-9.8	-7	-10.2	-9.1	-8.1	-8.7	-8.4	-6.7	-8.5
ligand610.pdbqt.log	-8.3	-7.2	-6.9	-7.2	-7.1	-9.3	-6.9	-9.6	-9.1	-7.8	-8	-7.8	-6.7	-7.7
ligand611.pdbqt.log	-8.1	-7.5	-7.5	-7.2	-7.2	-9.5	-6.8	-9.6	-9	-7.8	-8.2	-7.9	-6.8	-7.8
ligand612.pdbqt.log	-7.7	-7.2	-7.1	-6.9	-6.5	-9.4	-6.9	-9.7	-9.1	-7.6	-7.7	-8	-6.6	-7.8
ligand613.pdbqt.log	-7.8	-7.1	-7	-7.7	-7.1	-9.4	-6.7	-9.6	-9.1	-8.1	-7.7	-8.2	-6.5	-7.7
ligand614.pdbqt.log	-7.6	-7.4	-7.1	-7.2	-6.8	-9.1	-6.9	-9.8	-9	-7.7	-7.6	-7.7	-6.7	-7.5
ligand615.pdbqt.log	-8.4	-7.5	-7.1	-7.3	-7.6	-9.8	-6.7	-9.7	-9.4	-8.2	-8.1	-8.2	-6.6	-7.9
ligand616.pdbqt.log	-8.7	-8	-8.2	-8.3	-8.1	-10.6	-7.1	-10.4	-9.8	-8.6	-8.4	-8.5	-7.4	-8.3
ligand617.pdbqt.log	-8	-7.5	-7.2	-7.2	-7	-9.7	-7	-9.6	-9.2	-7.7	-7.9	-8.4	-6.5	-7.8
ligand618.pdbqt.log	-8.2	-7.2	-7.5	-7.5	-7.1	-9.6	-6.9	-9.7	-9.1	-8.1	-8.1	-8	-6.7	-7.7
ligand619.pdbqt.log	-7.8	-7.3	-7.6	-7.5	-7.1	-9.5	-6.8	-9.5	-8.9	-7.9	-8.4	-8.1	-6.7	-7.7
ligand62.pdbqt.log	-7.2	-6.7	-7	-6.5	-6.2	-7.2	-5.5	-9.1	-8.2	-7.5	-6.9	-6.8	-6.6	-7.1
ligand620.pdbqt.log	-8.4	-7.4	-7.8	-7.2	-7.5	-9.8	-7	-9.6	-9.3	-8.1	-8.4	-8.1	-6.8	-7.8
ligand621.pdbqt.log	-8.4	-7.3	-7	-7.3	-7.5	-9.7	-7.1	-9.9	-9.3	-8.2	-8.2	-7.9	-6.6	-7.8
ligand622.pdbqt.log	-8.4	-7.5	-8.1	-7.1	-7.2	-9.6	-7.3	-10.2	-9	-7.8	-8.1	-8.2	-7.1	-7.9
ligand623.pdbqt.log	-8	-7.4	-7.5	-7.1	-6.8	-9.4	-6.8	-9.6	-9	-7.5	-7.5	-8.1	-6.3	-7.7
ligand624.pdbqt.log	-8	-7.1	-7.5	-7.1	-7.1	-9.4	-6.8	-9.3	-8.6	-7.8	-8.1	-7.8	-6.5	-7.7
ligand625.pdbqt.log	-8.2	-7.4	-8.1	-7.6	-7.1	-10.1	-7.2	-10.2	-9.2	-8.2	-8.5	-8.4	-7	-8
ligand626.pdbqt.log	-7.9	-7.2	-7.9	-7	-6.9	-8.9	-7	-9.5	-8.6	-8	-7.6	-7.6	-7	-7.6
ligand627.pdbqt.log	-8.1	-7.4	-7.7	-7.3	-7.2	-9.6	-6.9	-9.4	-9.1	-8	-8.4	-7.9	-6.7	-7.7
ligand628.pdbqt.log	-8.4	-7.4	-7.7	-7.5	-7.5	-9.8	-7.2	-9.5	-9.1	-8	-8.4	-7.9	-6.7	-8
ligand629.pdbqt.log	-8.1	-7.2	-7.6	-7.2	-7.1	-9.6	-6.9	-9.6	-9.1	-8	-8.2	-7.8	-6.7	-7.9
ligand63.pdbqt.log	-8	-7.3	-7.6	-7	-6.9	-8.2	-6	-9.7	-8.5	-8.1	-8.2	-8.1	-6.5	-7.5
ligand630.pdbqt.log	-8.2	-7.4	-7.6	-7.2	-7.1	-9.7	-7	-9.6	-9	-7.8	-8.3	-8	-6.9	-7.8
ligand631.pdbqt.log	-8.4	-7.4	-8	-7.7	-7.1	-9.3	-7.2	-9.7	-8.6	-8.1	-8.2	-8.1	-7.1	-8
ligand632.pdbqt.log	-8.5	-7.6	-8.2	-7.5	-7.1	-9.5	-7.3	-10.5	-9.2	-8.1	-7.9	-8	-7.2	-8.2
ligand633.pdbqt.log	-8.4	-7.4	-7.8	-7.3	-7.5	-9.9	-7	-9.7	-9.3	-8.1	-8.4	-8.2	-7	-7.9
ligand634.pdbqt.log	-8.5	-7.2	-7.6	-7	-6.9	-9.8	-6.8	-9.7	-8.5	-8	-8.4	-7.9	-6.8	-8.2
ligand635.pdbqt.log	-8.6	-7.1	-7.7	-7.6	-7.5	-10	-6.3	-9.9	-9.2	-8.1	-8.3	-8.3	-6.7	-8.2
ligand636.pdbqt.log	-8.3	-7.4	-7.7	-7.2	-7.1	-9.9	-7	-10	-9.2	-8.1	-8.3	-7.9	-6.6	-8
ligand637.pdbqt.log	-7.9	-6.9	-7	-6.4	-6.3	-7.1	-5.5	-8.1	-7.6	-7.4	-7.4	-7	-6.9	-6.4
ligand638.pdbqt.log	-8.1	-7.6	-7.5	-7.4	-7.2	-9.3	-7	-9.6	-8.6	-7.8	-8	-8.1	-7.2	-8.3
ligand639.pdbqt.log	-8	-7.1	-7.3	-7.6	-7	-9.1	-6.6	-10	-9	-7.8	-7.8	-8.2	-7.3	-7.7
ligand64.pdbqt.log	-8.5	-7.5	-8	-7.4	-7.7	-9.7	-6.8	-10.1	-9.4	-8.2	-8.6	-8.1	-7.2	-8
ligand640.pdbqt.log	-8.2	-7.3	-8.2	-7.6	-7.1	-9.2	-7.1	-10.1	-8.9	-8	-7.9	-8	-7.1	-7.9
ligand641.pdbqt.log	-8.1	-7.4	-7.9	-7.6	-7.1	-9.3	-7	-10	-8.9	-7.9	-7.7	-8	-7.1	-7.9
ligand642.pdbqt.log	-8.2	-7.2	-8.3	-7.9	-7.1	-9.1	-7.4	-10	-8.7	-8.2	-8.4	-8.4	-7.3	-8
ligand643.pdbqt.log	-8.6	-7.5	-7.9	-7.6	-8.3	-10.2	-7.9	-10.3	-9.3	-8.2	-8.6	-8.3	-7.2	-8.2
ligand644.pdbqt.log	-8.2	-7.2	-7.6	-7.2	-7.5	-9.6	-7.3	-9.7	-8.8	-7.9	-8.3	-7.9	-6.8	-8
ligand645.pdbqt.log	-8.2	-7	-7.9	-7.3	-7.1	-9.4	-6.8	-9.7	-9.2	-7.9	-8.5	-8	-6.6	-7.8
ligand646.pdbqt.log	-8.2	-7.4	-7.9	-7.2	-7.1	-9.6	-7.1	-9.7	-9.1	-8	-8.3	-8.2	-6.8	-7.8
ligand647.pdbqt.log	-8.3	-7.5	-7.3	-6.9	-7.5	-9.5	-7.3	-9.7	-9.3	-7.6	-7.5	-8.1	-7	-7.9
ligand648.pdbqt.log	-8.1	-7.1	-7.5	-7.1	-7.2	-9.5	-6.9	-9.3	-9	-7.7	-8.1	-7.7	-6.5	-7.8
ligand649.pdbqt.log	-8.4	-7.3	-8.1	-7.3	-7.4	-9.7	-7.2	-9.7	-8.9	-8.2	-8.2	-8.1	-7	-8
ligand65.pdbqt.log	-8.3	-7.6	-7.9	-7.5	-7.5	-9.7	-6.4	-9.6	-8.7	-7.9	-8.2	-8.1	-7.3	-8.1
ligand650.pdbqt.log	-8.6	-7.6	-7.7	-7.4	-7.7	-10.2	-7.2	-10.3	-9.6	-8.4	-8.6	-8.1	-7	-8.1
ligand651.pdbqt.log	-8.4	-7.5	-7.5	-7.2	-7.3	-10.1	-7.1	-10	-9.5	-8.1	-8.3	-8	-6.8	-8
ligand652.pdbqt.log	-7.9	-7.5	-7.3	-7.4	-6.7	-8.3	-6.2	-10	-8.4	-7.6	-7.2	-8.3	-6.9	-7.5
ligand653.pdbqt.log	-8.2	-7.1	-8	-7.5	-7.1	-9.3	-7.2	-10.2	-8.9	-7.9	-7.9	-8.4	-6.9	-7.7
ligand654.pdbqt.log	-8	-7.4	-7.4	-6.8	-6.8	-9.1	-6.4	-9.2	-8.6	-7.6	-7.8	-7.8	-6.9	-8
ligand655.pdbqt.log	-8.4	-7.4	-8.1	-7.6	-7.3	-9.6	-6.7	-9.4	-8.9	-7.7	-7.9	-7.9	-7.2	-8
ligand656.pdbqt.log	-8.4	-7.9	-7.9	-8.2	-8.2	-10.1	-7.2	-10.6	-9.3	-8.5	-8.4	-9	-7.1	-8.2
ligand657.pdbqt.log	-8.1	-7.3	-7.3	-7.4	-6.8	-8.8	-7	-9.8	-8.6	-7.6	-7.7	-7.8	-7.1	-8.2
ligand658.pdbqt.log	-8.1	-7.2	-7.4	-7.2	-7	-9.6	-7	-9.9	-9.2	-7.7	-7.7	-8.1	-6.7	-8
ligand659.pdbqt.log	-8.2	-7.4	-8.5	-7.2	-6.8	-9	-6.4	-10.3	-8.9	-8.2	-8	-8	-7.5	-7.8
ligand66.pdbqt.log	-8.5	-7.2	-8.4	-7.2	-6.7	-9.5	-7.1	-9.2	-8.4	-8.1	-8.5	-7.5	-6.6	-7.5
ligand660.pdbqt.log	-9.3	-9	-8.4	-8.1	-7.6	-10.4	-7.4	-11.3	-9.9	-9.1	-9.1	-9.1	-7.3	-8.6
ligand661.pdbqt.log	-9.2	-7.7	-8.3	-7.4	-7.8	-9.7	-6.1	-9.9	-9.6	-8.4	-8.7	-8.9	-7.3	-8.7
ligand662.pdbqt.log	-8	-7.5	-7.5	-7.1	-7.1	-9.7	-7	-9.7	-9.1	-7.6	-8.1	-8.2	-6.5	-7.9
ligand663.pdbqt.log	-7.9	-7.1	-7.1	-7	-6.6	-8.8	-6.2	-9.2	-8.3	-7.1	-7.6	-7.5	-6.6	-8.5
ligand664.pdbqt.log	-8	-7.3	-7.6	-7.1	-7.1	-9.4	-7.1	-9.8	-8.8	-8	-8.1	-7.9	-6.9	-7.5
ligand665.pdbqt.log	-8.2	-7.3	-7.3	-7.5	-7.2	-7.8	-6	-10	-9.1	-8.1	-8	-8.2	-7	-6.7
ligand666.pdbqt.log	-9.1	-8.2	-8	-7.6	-7.6	-10.5	-6.9	-9.6	-9.3	-8.1	-8.7	-8.3	-7.3	-8.8
ligand667.pdbqt.log	-7.7	-7.7	-7	-6.6	-6.5	-8.4	-6.5	-10.1	-8.5	-7.9	-7.4	-7.4	-6.9	-8.1
ligand668.pdbqt.log	-7.9	-7.6	-7.4	-6.8	-7.3	-9.2	-7.3	-9.6	-9.2	-7.3	-7.1	-7.9	-6.9	-7.8
ligand669.pdbqt.log	-7.8	-7.3	-6.8	-7.1	-7	-9.2	-6.2	-9.5	-8.7	-7.9	-7.6	-7.6	-6.6	-7.9
ligand67.pdbqt.log	-9.1	-8.9	-8.3	-8.1	-8.2	-9.7	-7.6	-11.3	-9.9	-8.8	-8.6	-8.4	-7.5	-8.1
ligand670.pdbqt.log	-8.2	-7.5	-7.9	-7.5	-7	-9.5	-7.2	-9.8	-9.1	-8.1	-8.5	-8.4	-6.8	-8.1
ligand671.pdbqt.log	-8	-7.6	-7.6	-7.4	-7.1	-9.3	-7.2	-9.5	-8.4	-7.6	-7.7	-7.8	-7.2	-8.2
ligand672.pdbqt.log	-8	-7.5	-7.4	-7.4	-7.3	-9.5	-6.3	-9.6	-8.8	-7.8	-7.9	-7.7	-6.7	-7.8
ligand673.pdbqt.log	-9	-7.8	-8.4	-8	-7.6	-10.4	-7.9	-10.8	-9.6	-8.4	-8.9	-8.7	-7.6	-8.3
ligand674.pdbqt.log	-8.3	-7.3	-7.3	-7.6	-7.2	-9.5	-7.3	-9.9	-9	-8	-8	-8.1	-7.2	-7.9
ligand675.pdbqt.log	-9.1	-8.1	-8.2	-7.9	-8	-10.5	-7.9	-10.9	-9.9	-8.5	-8.8	-9	-7.8	-8.5
ligand676.pdbqt.log	-7.8	-7.3	-8	-7.5	-7.1	-9.3	-6.7	-9.6	-8.8	-7.4	-7.7	-7.9	-7.1	-7.6
ligand677.pdbqt.log	-8.2	-7.3	-8.1	-7.6	-7.2	-9.2	-7.4	-10	-8.8	-8.1	-8.1	-8	-7	-7.8
ligand678.pdbqt.log	-8.3	-7.4	-7.8	-7.3	-7.9	-9.1	-6.8	-10.2	-9.3	-8	-8.2	-8	-6.8	-8
ligand679.pdbqt.log	-7.8	-6.9	-7.4	-7.4	-7.2	-9.1	-6.9	-9.5	-8.8	-7.7	-8	-8	-6.8	-7.7
ligand68.pdbqt.log	-7.7	-7.6	-8.3	-8.2	-7.5	-9.2	-7.3	-9.8	-8.7	-7.3	-7.7	-8.6	-6.9	-7.9
ligand680.pdbqt.log	-8.4	-7.6	-7.8	-7.4	-7.1	-9.3	-6.5	-10	-9	-7.9	-8.1	-7.9	-7.1	-7.8
ligand681.pdbqt.log	-8.4	-7.1	-8.1	-7.5	-7.2	-9.4	-6.8	-9.5	-8.7	-8.1	-8.7	-8.3	-7.3	-7.8
ligand682.pdbqt.log	-8	-7.3	-8.5	-7.4	-6.8	-9.2	-6.5	-9.4	-8.7	-8	-8.2	-8.3	-7.5	-8
ligand683.pdbqt.log	-8.4	-7.8	-7.9	-7.9	-7.5	-9.9	-6.4	-10.6	-9.3	-8.2	-8.1	-9.1	-7.3	-8.4
ligand684.pdbqt.log	-8.2	-7.2	-8.6	-7.4	-6.8	-9.1	-6.9	-8.7	-8.7	-8.1	-8.3	-8.2	-7.7	-8.3
ligand685.pdbqt.log	-7.8	-6.9	-7.6	-6.6	-7	-8.4	-5.5	-8.2	-8.2	-7.8	-8.4	-6.6	-7.2	-8.1
ligand686.pdbqt.log	-8.8	-8.2	-7.6	-7.8	-7.2	-9.4	-6.8	-9.5	-9	-8.3	-8.4	-8.4	-7.7	-7.3
ligand687.pdbqt.log	-8.1	-7.1	-7.3	-7.7	-7.1	-9.2	-7	-10	-8.7	-7.6	-7.8	-7.7	-6.9	-8
ligand688.pdbqt.log	-8.1	-7.4	-7.5	-7.6	-7.2	-9.6	-6.8	-10	-9.1	-8.1	-8.1	-8.3	-6.6	-7.9
ligand689.pdbqt.log	-8.3	-7.4	-7.8	-7.8	-8	-10.1	-7	-10.1	-9.2	-8.1	-8.3	-8.4	-6.9	-8.2
ligand69.pdbqt.log	-8.7	-7.6	-7.9	-7.4	-7.5	-8.9	-6.7	-9.8	-9.1	-8.8	-8.9	-8.1	-7	-8.3
ligand690.pdbqt.log	-8.4	-7.5	-8	-7.7	-7.2	-9.9	-7.2	-9.9	-9.2	-8.1	-8.6	-8.1	-7.2	-8
ligand691.pdbqt.log	-8.4	-8	-7.8	-7.2	-8.2	-9.4	-7.2	-10.4	-9.8	-8.2	-7.9	-8.1	-6.9	-8
ligand692.pdbqt.log	-8.3	-7.2	-8	-7.4	-7.2	-9.6	-6.8	-9.5	-8.8	-7.8	-8.5	-8	-7	-7.8
ligand693.pdbqt.log	-8.1	-7.3	-7.6	-7.4	-7	-9.6	-6.9	-9.4	-8.8	-8	-8.3	-8.3	-6.9	-7.7
ligand694.pdbqt.log	-8.3	-7.5	-8.3	-8.2	-6.6	-9.2	-7.1	-10.4	-8.9	-8.1	-8.3	-8.6	-7.6	-8.1
ligand695.pdbqt.log	-8.5	-7.3	-8.3	-7.9	-7.1	-9.2	-7.4	-9.8	-8.8	-8.3	-8.4	-8.5	-7.4	-7.9
ligand696.pdbqt.log	-8.3	-7.1	-8	-7.6	-7.1	-9.1	-6.9	-9.6	-8.2	-7.8	-8.3	-7.9	-7	-8
ligand697.pdbqt.log	-8.2	-7.2	-7.9	-7.4	-7.2	-9.5	-7.5	-10	-8.7	-7.9	-8	-8	-7	-7.9
ligand698.pdbqt.log	-8.1	-8	-7.5	-7.5	-7.1	-9.8	-7.5	-9.8	-8.7	-7.6	-7.8	-8.2	-7.6	-8.4
ligand699.pdbqt.log	-7.9	-7.3	-7.3	-7	-6.6	-9	-6.1	-9.5	-8.2	-7.1	-7.5	-7.4	-7.1	-8.3
ligand7.pdbqt.log	-9.7	-9.2	-9	-8.8	-8.3	-11	-7.5	-11.5	-11.5	-9.3	-9.2	-9.8	-7.7	-9.4
ligand70.pdbqt.log	-8.4	-7.3	-8.2	-7.8	-6.9	-9.4	-6.7	-9.6	-8.8	-8	-8.4	-8.5	-7.9	-7.9
ligand700.pdbqt.log	-9	-8.3	-8	-7.9	-7.1	-10.4	-7.9	-11	-10	-8.4	-8.6	-8.9	-7.4	-8.3
ligand701.pdbqt.log	-8	-7.5	-7.9	-7.8	-7.2	-9.2	-6.3	-10	-8.9	-7.8	-8.2	-8.4	-7.4	-8
ligand702.pdbqt.log	-8.9	-7.3	-8	-7.5	-7.5	-10	-6.5	-10.3	-9.2	-8.4	-8.8	-8.2	-6.9	-7.8
ligand703.pdbqt.log	-8.2	-7.5	-7.5	-7.4	-7.2	-9.1	-7	-9.6	-8.7	-7.8	-7.8	-7.9	-7.3	-8
ligand704.pdbqt.log	-8.3	-7.1	-8	-7.8	-6.9	-9.7	-6.8	-9.8	-8.9	-8.2	-8.4	-8.5	-7.2	-7.8
ligand705.pdbqt.log	-8.1	-7.4	-8.1	-7.6	-7.2	-9.4	-7	-9.8	-9	-7.8	-8.1	-8.1	-7.1	-7.9
ligand706.pdbqt.log	-8	-7	-7.5	-7.4	-6.9	-9.5	-6.2	-8.9	-8.7	-7.8	-8.1	-8.1	-6.5	-7.4
ligand707.pdbqt.log	-8.5	-7.7	-8	-8.1	-7.3	-10.3	-7.2	-10.1	-9.3	-8.2	-8.2	-8.5	-7.3	-8.3
ligand708.pdbqt.log	-8	-7.2	-7.5	-7.4	-7	-9.4	-6.9	-9.7	-8.7	-8.3	-8.2	-7.7	-6.9	-7.6
ligand709.pdbqt.log	-8.1	-7.3	-7.7	-7.2	-6.7	-8.9	-6.3	-9.7	-8.9	-7.7	-8.4	-7.4	-7.1	-8.2
ligand71.pdbqt.log	-6.9	-6.9	-6.1	-6.4	-7.1	-8.1	-5.9	-9.5	-8.1	-6.5	-7.4	-7	-6.3	-7
ligand710.pdbqt.log	-8.1	-7	-7.8	-7.5	-7.2	-9.6	-6.4	-9.7	-9.1	-7.9	-7.9	-7.6	-6.6	-8
ligand711.pdbqt.log	-8.2	-7.2	-8.1	-7.6	-7.2	-9	-7.1	-9.7	-8.8	-8.1	-8.3	-8.1	-7.3	-7.9
ligand712.pdbqt.log	-8.3	-7.3	-8	-7.5	-7.2	-9.3	-7.2	-9.8	-8.8	-7.7	-8.2	-7.8	-7.3	-7.7
ligand713.pdbqt.log	-8.4	-7.3	-7.9	-7.3	-7.1	-9.6	-7.3	-10.1	-8.8	-7.8	-7.8	-7.9	-6.6	-7.9
ligand714.pdbqt.log	-8.1	-7	-7.5	-7	-7.1	-9.5	-6.8	-9.3	-8.9	-7.7	-8.1	-7.9	-6.6	-7.8
ligand715.pdbqt.log	-9.1	-8.6	-7.8	-7.5	-7	-8.6	-6.9	-10	-9.6	-8.3	-8.7	-8.2	-7.8	-8.2
ligand716.pdbqt.log	-8.1	-7.3	-7.6	-7.3	-7.2	-9.7	-6.6	-9.5	-9	-8	-8.4	-7.9	-6.5	-7.9
ligand717.pdbqt.log	-7.7	-7.3	-7.1	-7.2	-6.8	-9.1	-6.9	-9.7	-9	-7.7	-7.7	-7.8	-6.7	-7.6
ligand718.pdbqt.log	-8.1	-7.2	-7.3	-7.7	-7.1	-9.3	-7	-9.9	-8.7	-7.6	-7.8	-7.7	-6.9	-7.9
ligand719.pdbqt.log	-8.1	-7.2	-7.2	-7.7	-7.2	-9.6	-6.8	-10	-9.1	-8.2	-7.8	-8.3	-6.6	-7.9
ligand72.pdbqt.log	-7.6	-6.3	-7.4	-6	-5.5	-7.4	-5.8	-8.4	-8.3	-7.1	-7.5	-6.4	-6.4	-7.6
ligand720.pdbqt.log	-6.8	-6.8	-6.7	-5.9	-6.9	-7.8	-6	-9	-7.9	-6.3	-7	-6.9	-6.6	-7.2
ligand721.pdbqt.log	-7.1	-7.3	-6.9	-6.2	-7.1	-8.2	-6.4	-9.3	-8	-6.9	-6.8	-7	-6.7	-7.7
ligand722.pdbqt.log	-8.8	-7.9	-8.7	-8	-7.5	-10.2	-7.6	-10.7	-9.5	-8.6	-8.7	-9	-7.9	-8.3
ligand723.pdbqt.log	-8.5	-7.5	-8.5	-7.6	-7.7	-9.3	-7.3	-10.3	-8.9	-7.8	-8.5	-8.3	-7.6	-8.2
ligand724.pdbqt.log	-8.5	-7.7	-8.6	-8	-7.6	-10.1	-7.7	-10.5	-9.4	-8.5	-9.2	-8.6	-7.8	-8.2
ligand725.pdbqt.log	-8.1	-7.9	-7.5	-6.9	-7.3	-8.7	-6.8	-10.3	-8.9	-7.8	-8	-7.5	-7.3	-8.2
ligand726.pdbqt.log	-8.7	-7.4	-7.9	-7.5	-7.7	-9.7	-7.2	-9.7	-9.5	-8.1	-8.6	-8.2	-6.7	-8.1
ligand727.pdbqt.log	-7.8	-7.4	-7.8	-6.6	-7.7	-6.3	-6.1	-8.4	-6.5	-8	-7.7	-7.5	-6.8	-7.1
ligand728.pdbqt.log	-8.2	-7.5	-6.9	-6.8	-6.5	-8.6	-6.7	-10	-8.4	-7.4	-7.6	-7.4	-6.8	-7
ligand729.pdbqt.log	-8	-7.2	-7.7	-7.1	-7	-9.7	-6.8	-9.8	-9.1	-8.1	-8.2	-7.7	-6.7	-7.6
ligand73.pdbqt.log	-8.3	-7.3	-8.4	-7.4	-6.9	-9.5	-7.3	-9.6	-9	-7.7	-7.8	-8.4	-7.1	-8
ligand730.pdbqt.log	-9.3	-7.8	-7.9	-7.6	-7.6	-7.6	-6	-10.1	-9.2	-8	-8.3	-8.4	-7.6	-7.5
ligand731.pdbqt.log	-9	-8.5	-8.1	-8	-7.9	-8.3	-7.2	-8.8	-9	-8.6	-8.4	-9.4	-8.1	-8.3
ligand732.pdbqt.log	-8.2	-7.4	-7.5	-7.7	-6.9	-9.4	-7.1	-9.8	-8.8	-7.7	-7.7	-8.3	-7.2	-8
ligand733.pdbqt.log	-7.5	-7.2	-7	-6.5	-5.7	-7.6	-6.3	-9	-8.1	-6.4	-6.9	-6.4	-6.7	-7.7
ligand734.pdbqt.log	-8.9	-8.3	-8.7	-8.7	-8.1	-9.2	-7.2	-9.1	-8.9	-9.4	-9.1	-9.5	-7.6	-8
ligand735.pdbqt.log	-8.4	-7.6	-8.2	-7.6	-7	-9.3	-7.3	-10.2	-9	-7.8	-7.9	-8.3	-7.4	-8
ligand736.pdbqt.log	-8	-7.3	-7.5	-7.2	-7	-9.7	-7	-9.9	-9.2	-7.7	-7.6	-7.9	-6.6	-8
ligand737.pdbqt.log	-8.5	-7.4	-8.3	-7.7	-7.2	-9.7	-7	-9.7	-9	-8	-8.4	-8.2	-7	-7.9
ligand738.pdbqt.log	-9.2	-8.2	-8.6	-7.6	-6.7	-9.4	-7.9	-11.7	-10.4	-9	-8.4	-8.7	-7	-8.1
ligand739.pdbqt.log	-7.9	-7.4	-8	-7.5	-7.1	-9.4	-7	-9.8	-8.9	-8	-8.3	-7.9	-6.9	-7.6
ligand74.pdbqt.log	-9	-7.6	-8.2	-7.3	-7.4	-7.1	-6.6	-8.3	-9.1	-8.1	-8.2	-8.1	-7.1	-7.1
ligand740.pdbqt.log	-8.8	-7.6	-8.5	-7.7	-7.6	-10	-7.4	-10	-9.3	-8.2	-8.4	-8.4	-7.2	-8.2
ligand741.pdbqt.log	-8.2	-7.3	-7.8	-7.3	-6.8	-9	-6	-9.6	-8.8	-7.8	-8.4	-7.4	-7.1	-8.3
ligand742.pdbqt.log	-7.7	-7.2	-7.2	-7	-7	-8.6	-6.4	-9.8	-8.3	-7.7	-7.3	-7.5	-7.1	-7.8
ligand743.pdbqt.log	-8.1	-7.3	-7.6	-7.3	-7.1	-9.6	-6.8	-9.8	-9	-8	-8.2	-7.8	-6.6	-7.8
ligand744.pdbqt.log	-9.1	-8.1	-8.3	-7.9	-8	-10.4	-7.9	-10.9	-9.9	-8.5	-8.9	-9	-7.8	-8.5
ligand745.pdbqt.log	-8.5	-7.2	-8.1	-7.2	-7	-9.8	-5.6	-9.9	-9.3	-8	-8.7	-8.2	-6.8	-7.5
ligand746.pdbqt.log	-8	-7.2	-8.1	-7.4	-7.1	-9.5	-6.9	-9.7	-8.8	-8.1	-8.3	-8.1	-7.3	-7.6
ligand747.pdbqt.log	-7.9	-7.2	-8	-7.4	-7.1	-9	-7.2	-10.1	-8.6	-8	-7.9	-7.9	-7.1	-7.7
ligand748.pdbqt.log	-8.6	-7.5	-8.1	-7.6	-7.5	-10.1	-7.7	-10.5	-9.3	-8.5	-8.8	-8.6	-7.3	-8.2
ligand749.pdbqt.log	-7.8	-6.5	-7.6	-6.6	-6.9	-8.5	-5.5	-9.5	-8.9	-7.5	-7.6	-6.9	-6.3	-6.6
ligand75.pdbqt.log	-8.9	-8.7	-8.4	-7.8	-7.7	-10	-7.7	-11.2	-10.2	-9	-8.9	-8.6	-7.5	-8.3
ligand750.pdbqt.log	-8.6	-7.1	-7.7	-7.4	-7.5	-10	-6.3	-9.9	-9.2	-8.1	-8.2	-8.2	-6.7	-7.9
ligand751.pdbqt.log	-7.9	-7.3	-7.5	-7.3	-7.1	-9.4	-6.9	-9.6	-8.6	-8.2	-8.2	-7.8	-6.9	-7.6
ligand752.pdbqt.log	-8	-7	-7.4	-7.4	-7	-9.5	-6.2	-8.9	-8.8	-7.9	-8	-8.2	-6.5	-7.4
ligand753.pdbqt.log	-8	-7.3	-7.3	-7.3	-7.1	-9.2	-7	-9.9	-8.9	-8	-8.3	-7.9	-6.6	-7.9
ligand754.pdbqt.log	-7.6	-7.3	-7.7	-7	-7	-9	-6.2	-9.5	-8.6	-7.8	-7.4	-8.5	-6.8	-7.9
ligand755.pdbqt.log	-8.4	-7.9	-7.8	-8.2	-8.2	-10.1	-6.7	-10.6	-9.2	-8.5	-8.3	-8.6	-7.1	-7.8
ligand756.pdbqt.log	-8.8	-8.2	-7.8	-8	-7.2	-9.6	-6.8	-9.7	-9	-8.2	-8.4	-8.4	-7.6	-7.4
ligand757.pdbqt.log	-8.5	-7.3	-8.2	-7.9	-7.1	-9.2	-7.4	-9.8	-8.8	-8.3	-8.4	-8.5	-7.6	-7.9
ligand76.pdbqt.log	-8.6	-7.8	-8	-7.6	-7	-9.6	-6.9	-10	-9.6	-7.8	-8.6	-8.3	-7.9	-7.8
ligand77.pdbqt.log	-9.4	-9.3	-9	-8.2	-7.7	-9.2	-7.2	-9.3	-9.3	-9.2	-10.2	-9.5	-7.4	-8.1
ligand78.pdbqt.log	-7.8	-7.5	-7.1	-7.6	-7.8	-9.4	-7	-9.5	-9	-7.5	-7.9	-8	-7.3	-8
ligand79.pdbqt.log	-8.8	-8.9	-8.7	-7.9	-7.6	-10.3	-7.7	-11.2	-10.4	-8.7	-9.3	-8.3	-7.7	-8.4
ligand8.pdbqt.log	-8.8	-7.9	-8.8	-7.9	-7.7	-9.7	-6.4	-9.8	-9.3	-8.2	-8.5	-8.4	-7.1	-8.1
ligand80.pdbqt.log	-9.2	-7.8	-8.2	-8.1	-8.2	-8.8	-6.7	-9.4	-9.7	-8.7	-8.6	-8.7	-7.4	-8.6
ligand81.pdbqt.log	-8.9	-8.9	-8	-7.5	-7.7	-9.4	-7.3	-11.6	-9.9	-8.3	-9	-8.1	-7.7	-8.3
ligand82.pdbqt.log	-6.6	-7.1	-6.7	-5.9	-6	-8.2	-5.8	-8.6	-7.7	-6.5	-6.6	-6.4	-7	-7.4
ligand83.pdbqt.log	-6.8	-7.2	-6.9	-6.4	-6.5	-7.8	-6	-8.3	-8	-6.6	-7.1	-6.3	-6.8	-7.5
ligand84.pdbqt.log	-6.5	-7.5	-9.3	-7.1	-8	-6.4	-6.3	-5.9	-5.9	-9	-8.4	-7.2	-7.1	-6.2
ligand85.pdbqt.log	-8.2	-8	-7.7	-7.6	-7.7	-9.5	-6.2	-9.8	-9.1	-7.8	-7.9	-8.2	-6.8	-8.1
ligand86.pdbqt.log	-8.6	-7.9	-8.2	-8.1	-7.3	-10.1	-6.5	-10.1	-10	-8	-8.3	-8.9	-7.6	-9.2
ligand87.pdbqt.log	-8.6	-7.6	-7.6	-7.5	-7	-8.4	-6.3	-9.1	-8.6	-7.8	-7.9	-7.7	-6.9	-8.5
ligand88.pdbqt.log	-8.2	-7.7	-7.3	-6.8	-7.2	-8.8	-6.5	-10.4	-9.2	-7.7	-8	-7.8	-6.9	-7.7
ligand89.pdbqt.log	-7.3	-6.8	-6.4	-6.4	-6.7	-7.9	-6.3	-9.3	-8	-6.7	-7.1	-6.6	-6.4	-7.2
ligand9.pdbqt.log	-8.7	-7.8	-8.3	-7.7	-6.8	-10.3	-6.4	-9.5	-9	-7.6	-8.2	-8.1	-6.9	-8.3
ligand90.pdbqt.log	-7.3	-7.7	-7.3	-7.1	-6.1	-8.6	-6.3	-10.3	-8	-6.8	-7.2	-7.7	-7	-8.2
ligand91.pdbqt.log	-7.5	-7.9	-7.3	-6.6	-6.3	-9.4	-6.3	-9.1	-8.6	-7.3	-7.2	-7.8	-7.2	-8.4
ligand92.pdbqt.log	-8.1	-8.1	-8	-7	-7	-9.4	-6.7	-10.1	-9.1	-7.8	-7.9	-7.9	-6.9	-8.5
ligand93.pdbqt.log	-8.3	-7.8	-7.6	-7.4	-7	-9.3	-7	-10.1	-9.1	-7.7	-7.8	-8.3	-6.7	-8.3
ligand94.pdbqt.log	-8.2	-7.6	-8.1	-7.7	-8	-10	-6.9	-9.3	-9.5	-8	-7.9	-8.7	-7.1	-8.2
ligand95.pdbqt.log	-8.1	-7.2	-8	-7.6	-7.2	-9.4	-6.5	-10.2	-8.9	-8.1	-8.1	-7.9	-7.1	-8.2
ligand96.pdbqt.log	-8.1	-7.1	-8	-7.6	-7.2	-9.4	-6.5	-10.2	-9.4	-8.1	-8	-7.9	-7.1	-8.2
ligand97.pdbqt.log	-7.8	-7.5	-7.1	-7.2	-6.4	-9.1	-6.3	-9.2	-8.7	-7.5	-7.7	-7.6	-7	-7.9
ligand98.pdbqt.log	-8.2	-7.4	-7.2	-7	-7	-9.4	-7.4	-9.7	-9.2	-7.4	-7.9	-8.3	-7	-7.9
ligand99.pdbqt.log	-8	-7.5	-7.1	-7.3	-7.1	-9.3	-7	-10	-9.1	-7.8	-7.3	-8	-7	-7.6
